# Supplementary material for: Genome Degradation in Brucella ovis Corresponds with Narrowing of Its Host Range and Tissue Tropism
Source: PLoS One. 2009 May 13;4(5):e5519. doi: 10.1371/journal.pone.0005519 (PMC2677664; doi:10.1371/journal.pone.0005519)
Supplement: Table S3 — Matches of B. ovis 25840 predicted genes with B. abortus 9-941, B. abortus 2308, B. melitensis 16M, and B. suis 1330. The 33 genes unique to B. ovis are at the top of the table. Genes missing from B. ovis that are present in the other genomes are given with a dashed line. Genes for which there is no annotation, but for which BLASTN detected the DNA sequence in the genome, are shown in bold type. These include differences resulting from annotation of the genomes. Note that the B. melitensis 16M locus designations are from PATRIC and do not match the locus tags from the annotation deposited at NCBI. (0.55 MB XLS) [file pone.0005519.s003.xls]

## Sheet: bruce_5_combo.btab
Supplementary Table 3: Genes unique to and missing from B. ovis 26692. Corresponding genes go across rows.
Genome (database)
B. ovis 26692 (NCBI)	B. abortus 9-941 (NCBI)	B. abortus 2308 (NCBI)	B. melitensis 16M (PATRIC)	B. suis 1330 (NCBI)
BOV_0104	----------	----------	----------	----------
BOV_0198	----------	----------	----------	----------
BOV_0224	----------	----------	----------	----------
BOV_0529	----------	----------	----------	----------
BOV_0721	----------	----------	----------	----------
BOV_0770	----------	----------	----------	----------
BOV_A0269	----------	----------	----------	----------
BOV_A0295	----------	----------	----------	----------
BOV_A0484	----------	----------	----------	----------
BOV_A0487	----------	----------	----------	----------
BOV_A0488	----------	----------	----------	----------
BOV_A0491	----------	----------	----------	----------
BOV_A0492	----------	----------	----------	----------
BOV_A0494	----------	----------	----------	----------
BOV_A0495	----------	----------	----------	----------
BOV_A0496	----------	----------	----------	----------
BOV_A0497	----------	----------	----------	----------
BOV_A0500	----------	----------	----------	----------
BOV_A0501	----------	----------	----------	----------
BOV_A0502	----------	----------	----------	----------
BOV_A0503	----------	----------	----------	----------
BOV_A0504	----------	----------	----------	----------
BOV_A0505	----------	----------	----------	----------
BOV_A0506	----------	----------	----------	----------
BOV_A0507	----------	----------	----------	----------
BOV_A0508	----------	----------	----------	----------
BOV_A0510	----------	----------	----------	----------
BOV_A0511	----------	----------	----------	----------
BOV_A0512	----------	----------	----------	----------
BOV_A0513	----------	----------	----------	----------
BOV_A0536	----------	----------	----------	----------
BOV_A0925	----------	----------	----------	----------
BOV_A1070	----------	----------	----------	----------
BOV_0253	BruAb1_0263	----------	----------	----------
----------	BruAb2_0168	----------	----------	----------
----------	BruAb1_0131	BAB1_0133	----------	----------
BOV_0386	BruAb1_0397	BAB1_0401	----------	----------
----------	BruAb1_0538	BAB1_0537	----------	----------
----------	BruAb1_0929	BAB1_0551	----------	----------
----------	BruAb1_0556	BAB1_0557	----------	----------
----------	BruAb1_0655	BAB1_0659	----------	----------
----------	BruAb1_0696	BAB1_0699	----------	----------
BOV_0982	----------	BAB1_1035	----------	----------
BOV_1283	----------	BAB1_1343	----------	----------
----------	BruAb1_1489	BAB1_1515	----------	----------
BOV_1579	BruAb1_1624	BAB1_1653	----------	----------
BOV_1616	----------	BAB1_1684	----------	----------
----------	BruAb1_1671	BAB1_1698	----------	----------
BOV_1924	----------	BAB1_1999	----------	----------
BOV_A0916	BruAb2_0256	BAB2_0257	----------	----------
----------	BruAb2_0384	BAB2_0390	----------	----------
BOV_A0758	BruAb2_0424	BAB2_0429	----------	----------
BOV_A0626	BruAb2_0559	BAB2_0572	----------	----------
----------	BruAb2_0665	BAB2_0681	----------	----------
BOV_A0309	----------	BAB2_0865	----------	----------
Bovi_25840_Ch1	BruAb1_1107	Babo_2308_Ch1	----------	----------
----------	----------	BAB1_2024	BM1_0050	----------
BOV_1893	----------	BAB1_1968	BM1_0108	----------
BOV_1880	----------	----------	BM1_0122	----------
BOV_1872	----------	----------	BM1_0132	----------
BOV_1837	----------	BAB1_1909	BM1_0172	----------
----------	Babo_bv1_9_941_Ch1	Babo_2308_Ch1	BM1_0181	----------
BOV_1822	BruAb1_1871	BAB1_1894	BM1_0187	----------
BOV_1810	BruAb1_1858	BAB1_1882	BM1_0199	----------
BOV_1768	----------	BAB1_1843	BM1_0244	----------
BOV_1727	BruAb1_1774	BAB1_1801	BM1_0286	----------
BOV_1722	BruAb1_1769	BAB1_1796	BM1_0291	----------
BOV_1715	BruAb1_1763	BAB1_1790	BM1_0300	----------
BOV_1705	BruAb1_1754	BAB1_1781	BM1_0308	----------
----------	----------	BAB1_1736	BM1_0351	----------
BOV_1661	BruAb1_1703	BAB1_1730	BM1_0357	----------
BOV_1630	----------	----------	BM1_0388	----------
BOV_1618	----------	----------	BM1_0401	----------
BOV_1572	----------	----------	BM1_0452	----------
BOV_1571	BruAb1_1615	----------	BM1_0453	----------
BOV_1570	----------	----------	BM1_0454	----------
BOV_1569	BruAb1_1613	----------	BM1_0455	----------
BOV_1496	BruAb1_1536	BAB1_1563	BM1_0538	----------
BOV_1494	BruAb1_1534	BAB1_1561	BM1_0540	----------
BOV_1493	BruAb1_1533	BAB1_1560	BM1_0541	----------
BOV_1463	BruAb1_1505	BAB1_1531	BM1_0578	----------
BOV_1424	----------	----------	BM1_0626	----------
BOV_1405	BruAb1_1444	BAB1_1467	BM1_0647	----------
BOV_1404	BruAb1_1443	BAB1_1466	BM1_0648	----------
----------	BruAb1_1372	BAB1_1395	BM1_0720	----------
----------	----------	BAB1_1375	BM1_0743	----------
BOV_1291	----------	----------	BM1_0769	----------
----------	BruAb1_1322	BAB1_1342	BM1_0781	----------
BOV_1275	BruAb1_1314	BAB1_1333	BM1_0791	----------
BOV_1217	BruAb1_1258	BAB1_1274	BM1_0846	----------
----------	BruAb1_1193	BAB1_1210	BM1_0914	----------
----------	----------	BAB1_1105	BM1_1019	----------
----------	BruAb1_0289	BAB1_1102	BM1_1024	----------
----------	----------	----------	BM1_1049	----------
----------	----------	BAB1_1067	BM1_1063	----------
----------	BruAb1_1047	BAB1_1062	BM1_1068	----------
BOV_0993	----------	----------	BM1_1083	----------
BOV_0991	BruAb1_1030	BAB1_1044	BM1_1085	----------
Bovi_25840_Ch1	Babo_bv1_9_941_Ch1	Babo_2308_Ch1	BM1_1151	----------
BOV_0945	----------	----------	BM1_1158	----------
BOV_0942	----------	BAB1_0967	BM1_1161	----------
BOV_0941	----------	----------	BM1_1162	----------
----------	----------	BAB1_0961	BM1_1168	----------
BOV_0912	BruAb1_0927	BAB1_0933	BM1_1193	----------
BOV_0727	----------	----------	BM1_1382	----------
Bovi_25840_Ch1	Babo_bv1_9_941_Ch1	Babo_2308_Ch1	BM1_1440	----------
BOV_0664	----------	----------	BM1_1448	----------
BOV_0600	----------	----------	BM1_1515	----------
BOV_0539	----------	BAB1_0559	BM1_1574	----------
BOV_0536	----------	----------	BM1_1578	----------
----------	----------	BAB1_0539	BM1_1597	----------
BOV_A0490	----------	----------	BM1_1599	----------
BOV_0505	BruAb1_0523	BAB1_0526	BM1_1613	----------
BOV_0430	BruAb1_0445	BAB1_0449	BM1_1694	----------
BOV_0429	BruAb1_0444	BAB1_0448	BM1_1695	----------
BOV_0357	BruAb1_0367	BAB1_0369	BM1_1775	----------
BOV_0356	BruAb1_0366	BAB1_0368	BM1_1776	----------
----------	----------	----------	BM1_1783	----------
----------	----------	BAB1_0330	BM1_1819	----------
----------	BruAb1_0291	BAB1_0295	BM1_1858	----------
Bovi_25840_Ch1	Babo_bv1_9_941_Ch1	Babo_2308_Ch1	BM1_1860	----------
BOV_0279	----------	----------	BM1_1862	----------
Bovi_25840_Ch1	----------	----------	BM1_1863	----------
BOV_0263	BruAb1_0274	BAB1_0279	BM1_1878	----------
----------	BruAb1_0273	BAB1_0278	BM1_1879	----------
BOV_0262	BruAb1_0271	BAB1_0277	BM1_1880	----------
BOV_0259	BruAb1_0270	BAB1_0276	BM1_1881	----------
BOV_0258	BruAb1_0269	BAB1_0275	BM1_1882	----------
BOV_0257	BruAb1_0268	BAB1_0274	BM1_1883	----------
BOV_0255	BruAb1_0266	BAB1_0272	BM1_1885	----------
----------	BruAb1_0265	BAB1_0271	BM1_1886	----------
BOV_0254	BruAb1_0264	BAB1_0270	BM1_1887	----------
----------	----------	BAB1_0269	BM1_1888	----------
----------	BruAb1_0262	BAB1_0268	BM1_1889	----------
BOV_0252	BruAb1_0261	BAB1_0267	BM1_1890	----------
BOV_0251	BruAb1_0260	BAB1_0266	BM1_1891	----------
BOV_0250	BruAb1_0259	BAB1_0265	BM1_1892	----------
BOV_0249	BruAb1_0258	BAB1_0264	BM1_1893	----------
----------	BruAb1_0257	BAB1_0263	BM1_1894	----------
BOV_0247	----------	----------	BM1_1895	----------
Bovi_25840_Ch1	----------	----------	BM1_1896	----------
----------	BruAb1_0255	BAB1_0260	BM1_1897	----------
----------	BruAb1_0254	BAB1_0259	BM1_1898	----------
BOV_0245	BruAb1_0253	BAB1_0258	BM1_1899	----------
Bovi_25840_Ch1	Babo_bv1_9_941_Ch1	Babo_2308_Ch1	BM1_1900	----------
BOV_0244	BruAb1_0252	----------	BM1_1901	----------
BOV_0243	----------	----------	BM1_1902	----------
BOV_0242	BruAb1_0250	BAB1_0255	BM1_1903	----------
BOV_0241	BruAb1_0249	BAB1_0254	BM1_1904	----------
----------	BruAb1_0248	BAB1_0253	BM1_1905	----------
BOV_0240	BruAb1_0247	BAB1_0252	BM1_1906	----------
----------	----------	BAB1_0251	BM1_1907	----------
BOV_0239	BruAb1_0245	BAB1_0250	BM1_1908	----------
----------	BruAb1_0244	----------	BM1_1909	----------
----------	BruAb1_0243	----------	BM1_1910	----------
----------	BruAb1_0242	----------	BM1_1911	----------
----------	----------	----------	BM1_1937	----------
----------	BruAb1_0202	----------	BM1_1949	----------
BOV_0197	BruAb1_0200	BAB1_0206	BM1_1952	----------
BOV_0193	BruAb1_0196	BAB1_0201	BM1_1956	----------
----------	BruAb1_0192	BAB1_0197	BM1_1959	----------
----------	BruAb1_0127	BAB1_0128	BM1_2031	----------
BOV_0074	BruAb1_0075	BAB1_0072	BM1_2086	----------
BOV_0014	BruAb1_0017	BAB1_0017	BM1_2145	----------
BOV_2095	----------	----------	BM1_2166	----------
BOV_A0080	BruAb2_0085	BAB2_0084	BM2_0008	----------
BOV_A0079	BruAb2_0084	BAB2_0083	BM2_0009	----------
----------	BruAb2_0049	----------	BM2_0045	----------
BOV_A1097	BruAb2_1131	BAB2_1156	BM2_0103	----------
----------	BruAb2_1096	BAB2_1118	BM2_0140	----------
BOV_A1048	BruAb2_1080	BAB2_1102	BM2_0158	----------
----------	----------	----------	BM2_0193	----------
----------	----------	BAB2_1073	BM2_0195	----------
----------	BruAb2_1046	BAB2_1065	BM2_0203	----------
----------	BruAb2_1043	BAB2_1062	BM2_0206	----------
----------	BruAb2_1039	BAB2_1058	BM2_0210	----------
----------	BruAb2_1034	BAB2_1053	BM2_0215	----------
----------	BruAb2_1025	----------	BM2_0226	----------
----------	BruAb2_1023	BAB2_1042	BM2_0228	----------
BOV_A0974	BruAb2_0973	BAB2_0995	BM2_0282	----------
----------	----------	BAB2_0248	BM2_0330	----------
----------	----------	BAB2_0249	BM2_0331	----------
BOV_A0888	----------	----------	BM2_0376	----------
BOV_A0887	----------	----------	BM2_0377	----------
BOV_A0885	BruAb2_0289	BAB2_0290	BM2_0379	----------
----------	----------	----------	BM2_0418	----------
BOV_A0826	BruAb2_0351	BAB2_0355	BM2_0446	----------
BOV_A0809	----------	----------	BM2_0465	----------
BOV_A0802	BruAb2_0377	BAB2_0382	BM2_0474	----------
----------	BruAb2_0386	BAB2_0392	BM2_0484	----------
----------	----------	BAB2_0401	BM2_0495	----------
----------	BruAb2_0400	----------	BM2_0500	----------
BOV_A0765	----------	----------	BM2_0517	----------
BOV_A0761	BruAb2_0421	BAB2_0426	BM2_0523	----------
BOV_A0748	----------	----------	BM2_0539	----------
----------	----------	----------	BM2_0541	----------
BOV_A0734	----------	BAB2_0454	BM2_0554	----------
----------	----------	BAB2_0455	BM2_0555	----------
BOV_A0730	BruAb2_0452	BAB2_0458	BM2_0558	----------
BOV_A0726	BruAb2_0456	BAB2_0462	BM2_0562	----------
----------	BruAb2_0467	BAB2_0474	BM2_0572	----------
----------	----------	BAB2_0516	BM2_0610	----------
----------	BruAb2_0509	BAB2_0518	BM2_0612	----------
BOV_A0672	BruAb2_0514	BAB2_0523	BM2_0617	----------
----------	BruAb2_0517	BAB2_0526	BM2_0620	----------
BOV_A0653	BruAb2_0532	BAB2_0541	BM2_0636	----------
----------	BruAb2_0534	BAB2_0544	BM2_0638	----------
BOV_A0645	BruAb2_0540	BAB2_0551	BM2_0643	----------
----------	BruAb2_0563	BAB2_0576	BM2_0669	----------
----------	----------	----------	BM2_0758	----------
----------	----------	BAB2_0686	BM2_0784	----------
----------	Babo_bv1_9_941_Ch2	Babo_2308_Ch2	BM2_0850	----------
BOV_A0409	BruAb2_0752	BAB2_0766	BM2_0867	----------
BOV_A0403	----------	----------	BM2_0873	----------
BOV_A0368	----------	----------	BM2_0913	----------
BOV_A0363	----------	----------	BM2_0918	----------
BOV_A0355	BruAb2_0789	BAB2_0809	BM2_0926	----------
BOV_A0337	BruAb2_0807	BAB2_0828	BM2_0944	----------
----------	BruAb2_0842	BAB2_0864	BM2_0981	----------
BOV_A0258	BruAb2_0898	BAB2_0921	BM2_1041	----------
BOV_A0248	----------	----------	BM2_1051	----------
BOV_A0247	BruAb2_0908	BAB2_0931	BM2_1052	----------
BOV_A0210	BruAb2_0224	BAB2_0222	BM2_1092	----------
BOV_A0206	BruAb2_0221	BAB2_0219	BM2_1096	----------
BOV_A0188	----------	----------	BM2_1114	----------
BOV_A0187	BruAb2_0203	----------	BM2_1115	----------
BOV_A0185	BruAb2_0201	BAB2_0198	BM2_1117	----------
----------	BruAb2_0185	BAB2_0184	BM2_1131	----------
BOV_A0150	----------	----------	BM2_1153	----------
BOV_A0134	----------	----------	BM2_1170	----------
BOV_A0113	----------	----------	BM2_1194	----------
BOV_A0108	----------	----------	BM2_1200	----------
BOV_A0106	----------	----------	BM2_1202	----------
BOV_0260	Babo_bv1_9_941_Ch1	Babo_2308_Ch1	Bmel_16M_Ch1	----------
BOV_0261	Babo_bv1_9_941_Ch1	Babo_2308_Ch1	Bmel_16M_Ch1	----------
BOV_1425	Babo_bv1_9_941_Ch1	Babo_2308_Ch1	Bmel_16M_Ch1	----------
Bovi_25840_Ch1	BruAb1_0246	Babo_2308_Ch1	Bmel_16M_Ch1	----------
----------	BruAb1_0272	Babo_2308_Ch1	Bmel_16M_Ch1	----------
----------	BruAb1_1088	Babo_2308_Ch1	Bmel_16M_Ch1	----------
----------	Babo_bv1_9_941_Ch2	BAB2_0753	Bmel_16M_Ch2	----------
BOV_0001	BruAb1_0001	BAB1_0001	BM1_2162	BR0001
BOV_0002	BruAb1_0002	BAB1_0002	BM1_2161	BR0002
BOV_0003	BruAb1_0003	BAB1_0003	BM1_2160	BR0003
BOV_0004	BruAb1_0004	BAB1_0004	BM1_2159	BR0004
BOV_0005	BruAb1_0005	BAB1_0005	BM1_2158	BR0005
BOV_0006	BruAb1_0006	BAB1_0006	BM1_2157	BR0006
BOV_0007	BruAb1_0007	BAB1_0007	BM1_2156	BR0007
BOV_0008	BruAb1_0008	BAB1_0008	BM1_2155	BR0008
BOV_0009	BruAb1_0009	BAB1_0009	BM1_2154	BR0009
BOV_0010	BruAb1_0010	BAB1_0010	BM1_2153	BR0010
----------	BruAb1_0011	BAB1_0011	BM1_2152	BR0011
BOV_0011	BruAb1_0012	BAB1_0012	BM1_2151	BR0012
----------	BruAb1_0013	BAB1_0013	BM1_2150	BR0013
BOV_0012	----------	----------	BM1_2149	BR0014
----------	BruAb1_0015	BAB1_0015	----------	BR0015
BOV_0013	BruAb1_0016	BAB1_0016	----------	BR0016
BOV_0015	BruAb1_0018	BAB1_0018	BM1_2144	BR0018
BOV_0016	BruAb1_0019	BAB1_0019	BM1_2143	BR0019
BOV_0017	BruAb1_0020	----------	BM1_2142	BR0020
BOV_0018	----------	----------	----------	BR0021
BOV_0019	BruAb1_0022	----------	BM1_2139	BR0022
BOV_0020	BruAb1_0023	----------	BM1_2138	BR0023
BOV_0023	BruAb1_0024	BAB1_0022	BM1_2136	BR0024
BOV_0024	BruAb1_0025	BAB1_0023	BM1_2135	BR0025
BOV_0025	BruAb1_0026	BAB1_0024	BM1_2134	BR0026
BOV_0026	BruAb1_0027	BAB1_0025	BM1_2133	BR0027
BOV_0029	BruAb1_0028	BAB1_0026	BM1_2132	BR0028
BOV_0030	BruAb1_0029	BAB1_0027	BM1_2131	BR0029
----------	----------	----------	BM1_2130	BR0030
BOV_0031	BruAb1_0031	BAB1_0028	BM1_2129	BR0031
BOV_0032	BruAb1_0032	BAB1_0029	BM1_2128	BR0032
BOV_0033	BruAb1_0033	BAB1_0030	BM1_2127	BR0033
BOV_0034	BruAb1_0034	BAB1_0031	BM1_2126	BR0034
BOV_0035	BruAb1_0035	BAB1_0032	BM1_2125	BR0035
BOV_0036	BruAb1_0036	BAB1_0033	BM1_2124	BR0036
BOV_0037	BruAb1_0037	BAB1_0034	BM1_2123	BR0037
BOV_0038	BruAb1_0038	BAB1_0035	BM1_2122	BR0038
BOV_0039	BruAb1_0039	BAB1_0036	BM1_2121	BR0039
BOV_0040	BruAb1_0040	BAB1_0037	BM1_2120	BR0040
----------	BruAb1_0041	----------	----------	BR0041
BOV_0042	BruAb1_0042	BAB1_0038	BM1_2119	BR0042
BOV_0043	----------	----------	BM1_2118	BR0043
BOV_0044	BruAb1_0044	BAB1_0041	BM1_2117	BR0044
BOV_0045	BruAb1_0045	BAB1_0042	BM1_2116	BR0045
----------	BruAb1_0046	BAB1_0043	----------	BR0046
----------	----------	----------	BM1_2114	BR0047
BOV_0047	BruAb1_0048	BAB1_0045	BM1_2113	BR0048
BOV_0048	BruAb1_0049	BAB1_0046	BM1_2112	BR0049
BOV_0049	BruAb1_0050	BAB1_0047	BM1_2111	BR0050
BOV_0050	BruAb1_0051	BAB1_0048	BM1_2110	BR0051
BOV_0051	BruAb1_0052	BAB1_0049	BM1_2109	BR0052
BOV_0053	BruAb1_0053	BAB1_0050	BM1_2108	BR0053
BOV_0054	BruAb1_0054	BAB1_0051	BM1_2107	BR0054
BOV_0055	BruAb1_0055	BAB1_0052	BM1_2106	BR0055
BOV_0056	BruAb1_0056	BAB1_0053	BM1_2105	BR0056
BOV_0057	BruAb1_0057	BAB1_0054	BM1_2104	BR0057
BOV_0058	BruAb1_0058	BAB1_0055	BM1_2103	BR0058
----------	BruAb1_0059	BAB1_0056	----------	BR0059
BOV_0059	BruAb1_0060	BAB1_0057	BM1_2102	BR0060
BOV_0060	BruAb1_0061	BAB1_0058	BM1_2101	BR0061
BOV_0061	BruAb1_0062	BAB1_0059	BM1_2100	BR0062
BOV_0062	BruAb1_0063	BAB1_0060	BM1_2099	BR0063
BOV_0063	BruAb1_0064	BAB1_0061	BM1_2098	BR0064
BOV_0064	BruAb1_0065	BAB1_0062	BM1_2097	BR0065
BOV_0065	BruAb1_0066	BAB1_0063	BM1_2096	BR0066
BOV_0066	BruAb1_0067	BAB1_0064	BM1_2095	BR0067
BOV_0067	BruAb1_0068	BAB1_0065	BM1_2094	BR0068
----------	BruAb1_0069	BAB1_0066	BM1_2093	BR0069
----------	BruAb1_0070	BAB1_0067	BM1_2092	BR0070
----------	BruAb1_0071	BAB1_0068	BM1_2091	BR0071
BOV_0071	BruAb1_0072	BAB1_0069	----------	BR0072
BOV_0072	BruAb1_0073	BAB1_0070	BM1_2088	BR0073
BOV_0073	BruAb1_0074	BAB1_0071	BM1_2087	BR0074
BOV_0075	BruAb1_0076	BAB1_0073	BM1_2085	BR0076
BOV_0076	BruAb1_0077	BAB1_0074	BM1_2084	BR0077
Bovi_25840_Ch1	Babo_bv1_9_941_Ch1	Babo_2308_Ch1	Bmel_16M_Ch1	BR0078
Bovi_25840_Ch1	Babo_bv1_9_941_Ch1	Babo_2308_Ch1	Bmel_16M_Ch1	BR0079
BOV_0077	BruAb1_0078	BAB1_0075	BM1_2083	BR0080
BOV_0079	BruAb1_0079	BAB1_0076	BM1_2082	BR0081
BOV_0080	BruAb1_0080	BAB1_0077	BM1_2081	BR0082
BOV_0082	----------	----------	BM1_2080	BR0083
BOV_0081	BruAb1_0082	BAB1_0080	BM1_2079	BR0084
BOV_0083	BruAb1_0083	BAB1_0081	BM1_2078	BR0085
BOV_0084	BruAb1_0084	BAB1_0082	----------	BR0086
BOV_0085	BruAb1_0085	BAB1_0083	BM1_2076	BR0087
BOV_0086	BruAb1_0086	BAB1_0084	BM1_2075	BR0088
BOV_0087	----------	----------	BM1_2073	BR0089
BOV_0088	BruAb1_0088	BAB1_0087	BM1_2072	BR0090
BOV_0089	BruAb1_0089	BAB1_0088	BM1_2071	BR0091
----------	----------	BAB1_0089	----------	BR0092
BOV_0091	BruAb1_0090	BAB1_0090	BM1_2070	BR0093
BOV_0092	BruAb1_0091	BAB1_0091	BM1_2069	BR0094
BOV_0093	BruAb1_0092	BAB1_0092	BM1_2068	BR0095
BOV_0094	BruAb1_0093	BAB1_0093	BM1_2067	BR0096
BOV_0095	BruAb1_0094	BAB1_0094	BM1_2066	BR0097
BOV_0096	BruAb1_0095	BAB1_0095	BM1_2065	BR0098
BOV_0097	BruAb1_0096	BAB1_0096	BM1_2064	BR0099
----------	BruAb1_0097	BAB1_0097	BM1_2063	BR0100
----------	BruAb1_0098	BAB1_0098	BM1_2062	BR0101
BOV_0099	BruAb1_0099	BAB1_0099	BM1_2061	BR0102
BOV_0100	BruAb1_0100	BAB1_0100	BM1_2060	BR0103
BOV_0101	BruAb1_0101	BAB1_0101	BM1_2057	BR0104
BOV_0102	BruAb1_0102	BAB1_0102	BM1_2056	BR0105
BOV_0103	BruAb1_0103	BAB1_0103	BM1_2055	BR0106
----------	BruAb1_0104	BAB1_0104	BM1_2054	BR0107
BOV_0105	BruAb1_0105	BAB1_0105	BM1_2053	BR0108
BOV_0106	BruAb1_0106	BAB1_0106	BM1_2052	BR0109
BOV_0107	BruAb1_0107	BAB1_0107	BM1_2051	BR0110
BOV_0108	BruAb1_0108	BAB1_0108	BM1_2050	BR0111
BOV_0109	BruAb1_0109	BAB1_0109	BM1_2049	BR0112
----------	BruAb1_0110	BAB1_0110	BM1_2048	BR0113
BOV_0111	BruAb1_0111	BAB1_0111	BM1_2047	BR0114
BOV_0112	BruAb1_0112	BAB1_0112	BM1_2046	BR0115
BOV_0113	BruAb1_0113	BAB1_0113	BM1_2045	BR0116
BOV_0114	BruAb1_0114	BAB1_0114	BM1_2044	BR0117
BOV_0115	BruAb1_0115	BAB1_0115	BM1_2043	BR0118
BOV_0116	BruAb1_0116	BAB1_0116	BM1_2042	BR0119
BOV_0117	BruAb1_0117	BAB1_0117	BM1_2041	BR0120
BOV_0118	BruAb1_0118	BAB1_0118	BM1_2040	BR0121
----------	BruAb1_0119	BAB1_0119	BM1_2039	BR0122
BOV_0119	BruAb1_0120	BAB1_0120	BM1_2038	BR0123
BOV_0120	BruAb1_0121	BAB1_0121	BM1_2037	BR0124
BOV_0121	BruAb1_0122	BAB1_0122	BM1_2036	BR0125
----------	BruAb1_0123	BAB1_0123	BM1_2035	BR0126
BOV_0122	BruAb1_0124	BAB1_0124	BM1_2034	BR0127
BOV_0123	----------	----------	BM1_2033	BR0128
----------	BruAb1_0126	BAB1_0127	BM1_2032	BR0129
BOV_0126	----------	BAB1_0129	----------	BR0131
BOV_0128	BruAb1_0130	BAB1_0132	BM1_2028	BR0133
Bovi_25840_Ch1/Ch2	Babo_bv1_9_941_Ch1/Ch2	Babo_2308_Ch1/Ch2	Bmel_16M_Ch1/Ch2	BR0134
Bovi_25840_Ch1/Ch2	Babo_bv1_9_941_Ch1/Ch2	Babo_2308_Ch1/Ch2	Bmel_16M_Ch1/Ch2	BR0135
----------	BruAb1_0133	BAB1_0135	BM1_2025	BR0136
BOV_0131	BruAb1_0134	BAB1_0136	BM1_2023	BR0137
BOV_0132	BruAb1_0135	BAB1_0137	BM1_2022	BR0138
BOV_0133	BruAb1_0136	BAB1_0138	BM1_2021	BR0139
BOV_0134	BruAb1_0137	BAB1_0139	BM1_2020	BR0140
BOV_0135	BruAb1_0138	BAB1_0140	BM1_2019	BR0141
BOV_0136	BruAb1_0139	BAB1_0141	BM1_2018	BR0142
BOV_0137	BruAb1_0140	BAB1_0142	BM1_2017	BR0143
BOV_0139	BruAb1_0141	BAB1_0143	BM1_2016	BR0144
BOV_0141	----------	----------	BM1_2015	BR0145
BOV_0142	BruAb1_0143	BAB1_0146	BM1_2012	BR0147
BOV_0143	BruAb1_0144	BAB1_0147	BM1_2011	BR0148
BOV_0144	BruAb1_0145	BAB1_0148	BM1_2010	BR0149
BOV_0145	BruAb1_0146	BAB1_0149	BM1_2009	BR0150
BOV_0146	BruAb1_0147	BAB1_0150	----------	BR0151
BOV_0147	BruAb1_0148	BAB1_0151	BM1_2006	BR0152
BOV_0148	BruAb1_0149	BAB1_0152	BM1_2005	BR0153
BOV_0149	BruAb1_0150	BAB1_0153	BM1_2004	BR0154
BOV_0150	BruAb1_0151	BAB1_0154	BM1_2003	BR0155
BOV_0151	BruAb1_0152	BAB1_0155	BM1_2002	BR0156
BOV_0152	BruAb1_0153	BAB1_0156	BM1_2001	BR0157
BOV_0153	BruAb1_0154	BAB1_0157	BM1_2000	BR0158
----------	BruAb1_0155	BAB1_0158	BM1_1999	BR0159
BOV_0154	BruAb1_0156	BAB1_0159	BM1_1998	BR0160
BOV_0155	BruAb1_0157	BAB1_0160	BM1_1997	BR0161
BOV_0156	BruAb1_0158	BAB1_0161	BM1_1996	BR0162
BOV_0157	BruAb1_0159	BAB1_0162	BM1_1995	BR0163
----------	BruAb1_0160	BAB1_0163	----------	BR0164
BOV_0158	BruAb1_0161	BAB1_0164	BM1_1994	BR0165
BOV_0159	BruAb1_0162	BAB1_0165	BM1_1993	BR0166
BOV_0160	BruAb1_0163	BAB1_0166	BM1_1992	BR0167
----------	BruAb1_0164	BAB1_0167	BM1_1991	BR0168
BOV_0162	BruAb1_0165	BAB1_0168	BM1_1990	BR0169
BOV_0163	BruAb1_0166	BAB1_0169	BM1_1989	BR0170
BOV_0165	BruAb1_0167	BAB1_0170	BM1_1988	BR0171
BOV_0166	BruAb1_0168	BAB1_0171	BM1_1987	BR0172
BOV_0167	BruAb1_0169	BAB1_0172	BM1_1986	BR0173
BOV_0168	----------	----------	----------	BR0174
BOV_0169	BruAb1_0171	BAB1_0175	BM1_1983	BR0175
BOV_0170	BruAb1_0172	BAB1_0176	BM1_1982	BR0176
BOV_0171	BruAb1_0173	BAB1_0177	BM1_1981	BR0177
----------	BruAb1_0174	BAB1_0178	BM1_1980	BR0178
BOV_0173	BruAb1_0175	BAB1_0179	BM1_1979	BR0179
BOV_0174	BruAb1_0176	BAB1_0180	BM1_1978	BR0180
BOV_0175	BruAb1_0177	BAB1_0181	BM1_1977	BR0181
BOV_0176	BruAb1_0178	BAB1_0182	BM1_1976	BR0182
BOV_0177	BruAb1_0179	BAB1_0183	BM1_1975	BR0183
BOV_0178	BruAb1_0180	BAB1_0184	BM1_1974	BR0184
BOV_0179	BruAb1_0181	BAB1_0185	BM1_1973	BR0185
BOV_0180	BruAb1_0182	BAB1_0186	BM1_1971	BR0186
BOV_0181	BruAb1_0183	BAB1_0187	BM1_1970	BR0187
BOV_0182	BruAb1_0184	BAB1_0188	BM1_1969	BR0188
----------	----------	BAB1_0189	----------	BR0189
BOV_0183	BruAb1_0185	BAB1_0190	BM1_1968	BR0190
BOV_0184	BruAb1_0186	BAB1_0191	BM1_1967	BR0191
----------	BruAb1_0187	BAB1_0192	BM1_1966	BR0192
BOV_0185	BruAb1_0188	BAB1_0193	BM1_1965	BR0193
BOV_0186	BruAb1_0189	BAB1_0194	BM1_1964	BR0194
BOV_0187	BruAb1_0190	BAB1_0195	BM1_1962	BR0195
BOV_0189	BruAb1_0191	BAB1_0196	BM1_1960	BR0196
----------	BruAb1_0193	BAB1_0198	----------	BR0198
BOV_0191	BruAb1_0194	BAB1_0199	BM1_1958	BR0199
BOV_0192	BruAb1_0195	BAB1_0200	BM1_1957	BR0200
BOV_0194	----------	----------	BM1_1955	BR0202
BOV_0195	BruAb1_0198	BAB1_0204	BM1_1954	BR0203
BOV_0196	BruAb1_0199	----------	BM1_1953	BR0204
BOV_0199	----------	----------	----------	BR0207
BOV_0200	BruAb1_0203	----------	----------	BR0208
----------	BruAb1_0204	BAB1_0210	----------	BR0209
BOV_0201	BruAb1_0205	BAB1_0211	BM1_1948	BR0210
BOV_0202	BruAb1_0206	BAB1_0212	BM1_1947	BR0211
BOV_0203	BruAb1_0207	BAB1_0213	BM1_1946	BR0212
BOV_0204	BruAb1_0208	BAB1_0214	BM1_1945	BR0213
BOV_0205	BruAb1_0209	BAB1_0215	BM1_1944	BR0214
BOV_0206	BruAb1_0210	BAB1_0216	BM1_1943	BR0215
BOV_0207	BruAb1_0211	BAB1_0217	BM1_1942	BR0216
BOV_0208	BruAb1_0212	BAB1_0218	BM1_1941	BR0217
BOV_0209	BruAb1_0213	BAB1_0219	BM1_1940	BR0218
BOV_0210	BruAb1_0214	BAB1_0220	BM1_1939	BR0219
BOV_0212	BruAb1_0215	----------	BM1_1938	BR0220
BOV_0211	BruAb1_0216	BAB1_0222	----------	BR0221
BOV_0213	BruAb1_0217	BAB1_0223	BM1_1936	BR0222
BOV_0214	BruAb1_0218	BAB1_0224	BM1_1935	BR0223
BOV_0215	BruAb1_0219	BAB1_0225	BM1_1934	BR0224
BOV_0216	BruAb1_0220	BAB1_0226	BM1_1933	BR0225
BOV_0217	BruAb1_0221	BAB1_0227	BM1_1931	BR0226
BOV_0218	BruAb1_0222	BAB1_0228	BM1_1930	BR0227
----------	BruAb1_0223	BAB1_0229	----------	BR0228
BOV_0222	----------	BAB1_0230	BM1_1929	BR0229
BOV_0223	BruAb1_0225	BAB1_0231	BM1_1928	BR0230
----------	----------	----------	BM1_1927	BR0231
----------	BruAb1_0227	BAB1_0235	BM1_1926	BR0232
----------	BruAb1_0228	BAB1_0236	BM1_1925	BR0233
BOV_0227	BruAb1_0229	BAB1_0237	BM1_1924	BR0234
BOV_0228	BruAb1_0230	BAB1_0238	BM1_1923	BR0235
BOV_0229	BruAb1_0231	BAB1_0239	BM1_1922	BR0236
BOV_0230	BruAb1_0232	BAB1_0240	BM1_1921	BR0237
BOV_0231	BruAb1_0233	BAB1_0241	BM1_1920	BR0238
BOV_0232	BruAb1_0234	BAB1_0242	BM1_1919	BR0239
BOV_0233	BruAb1_0235	BAB1_0243	BM1_1918	BR0240
BOV_0234	BruAb1_0236	BAB1_0244	BM1_1917	BR0241
BOV_0235	BruAb1_0237	BAB1_0245	----------	BR0242
BOV_0236	BruAb1_0238	BAB1_0246	BM1_1916	BR0243
BOV_0237	BruAb1_0239	BAB1_0247	BM1_1915	BR0244
BOV_0238	BruAb1_0240	BAB1_0248	BM1_1914	BR0245
----------	BruAb1_0241	BAB1_0249	BM1_1912	BR0246
BOV_0265	BruAb1_0275	BAB1_0280	BM1_1876	BR0247
BOV_0266	BruAb1_0276	BAB1_0281	BM1_1875	BR0248
BOV_0267	BruAb1_0277	BAB1_0282	BM1_1874	BR0249
BOV_0268	BruAb1_0278	BAB1_0283	BM1_1873	BR0250
----------	BruAb1_0279	BAB1_0284	BM1_1872	BR0251
BOV_0270	BruAb1_0280	BAB1_0285	BM1_1871	BR0252
BOV_0271	BruAb1_0281	BAB1_0286	BM1_1870	BR0253
BOV_0272	BruAb1_0282	BAB1_0287	BM1_1869	BR0254
BOV_0273	BruAb1_0283	----------	BM1_1868	BR0255
----------	BruAb1_0284	BAB1_0288	BM1_1865	BR0256
BOV_0276	----------	----------	----------	BR0257
BOV_0278	BruAb1_1089	BAB1_1106	BM1_1864	BR0258
----------	BruAb1_0286	BAB1_0291	----------	BR0259
----------	BruAb1_0287	BAB1_0292	BM1_1021	BR0260
BOV_0280	----------	----------	BM1_1023	BR0261
----------	----------	----------	----------	BR0262
----------	BruAb1_0290	BAB1_0294	BM1_1859	BR0263
BOV_0256	BruAb1_0267	BAB1_0273	BM1_1884	BR0264
----------	BruAb1_0292	BAB1_0296	BM1_1857	BR0265
Bovi_25840_Ch1	Babo_bv1_9_941_Ch1	Babo_2308_Ch1	Bmel_16M_Ch1	BR0266
BOV_0281	BruAb1_0293	BAB1_0297	BM1_1856	BR0267
BOV_0282	BruAb1_0294	BAB1_0298	BM1_1855	BR0268
BOV_0283	BruAb1_0295	BAB1_0299	BM1_1853	BR0269
BOV_0284	BruAb1_0296	BAB1_0300	BM1_1852	BR0270
BOV_0285	BruAb1_0297	BAB1_0301	BM1_1851	BR0271
BOV_0286	BruAb1_0298	BAB1_0302	BM1_1850	BR0272
BOV_0287	BruAb1_0299	BAB1_0303	BM1_1849	BR0273
BOV_0289	BruAb1_0300	BAB1_0304	BM1_1847	BR0274
----------	----------	BAB1_0305	BM1_1846	BR0275
BOV_0290	BruAb1_0302	BAB1_0306	BM1_1845	BR0276
BOV_0291	BruAb1_0303	BAB1_0307	BM1_1844	BR0277
BOV_0292	----------	----------	BM1_1843	BR0278
BOV_0293	----------	BAB1_0310	BM1_1842	BR0279
BOV_0294	BruAb1_0306	BAB1_0311	----------	BR0280
BOV_0295	----------	----------	BM1_1839	BR0281
BOV_0296	BruAb1_0308	BAB1_0313	BM1_1838	BR0282
BOV_0297	BruAb1_0309	BAB1_0314	BM1_1837	BR0283
BOV_0298	BruAb1_0310	BAB1_0315	BM1_1836	BR0284
BOV_0299	BruAb1_0311	BAB1_0316	BM1_1835	BR0285
BOV_0300	BruAb1_0312	BAB1_0317	BM1_1834	BR0286
BOV_0302	BruAb1_0313	BAB1_0318	BM1_1833	BR0287
BOV_0301	BruAb1_0314	BAB1_0319	----------	BR0288
BOV_0303	BruAb1_0315	BAB1_0320	BM1_1830	BR0289
BOV_0304	BruAb1_0316	BAB1_0321	BM1_1829	BR0290
BOV_0305	BruAb1_0317	BAB1_0322	BM1_1828	BR0291
Bovi_25840_Ch1	Babo_bv1_9_941_Ch1	Babo_2308_Ch1	Bmel_16M_Ch1	BR0292
BOV_0307	BruAb1_0319	BAB1_0324	BM1_1826	BR0293
----------	BruAb1_0320	----------	----------	BR0294
BOV_0308	BruAb1_0321	BAB1_0325	BM1_1824	BR0295
BOV_0311	BruAb1_0322	BAB1_0326	BM1_1823	BR0296
BOV_0310	BruAb1_0323	BAB1_0327	BM1_1822	BR0297
BOV_0312	BruAb1_0324	BAB1_0328	BM1_1821	BR0298
BOV_0313	BruAb1_0325	BAB1_0329	BM1_1820	BR0299
----------	BruAb1_0326	----------	----------	BR0300
BOV_0314	BruAb1_0327	BAB1_0331	BM1_1818	BR0301
BOV_0315	BruAb1_0328	BAB1_0332	BM1_1817	BR0302
----------	BruAb1_0329	BAB1_0333	BM1_1816	BR0303
BOV_0317	BruAb1_0330	BAB1_0334	BM1_1815	BR0304
BOV_0318	BruAb1_0331	BAB1_0335	BM1_1814	BR0305
BOV_0320	BruAb1_0332	BAB1_0336	BM1_1813	BR0306
BOV_0321	BruAb1_0333	BAB1_0337	BM1_1812	BR0307
BOV_0322	BruAb1_0334	BAB1_0338	BM1_1811	BR0308
BOV_0323	BruAb1_0335	BAB1_0339	BM1_1810	BR0309
BOV_0324	BruAb1_0336	BAB1_0340	BM1_1809	BR0310
BOV_0325	BruAb1_0337	BAB1_0341	BM1_1808	BR0311
BOV_0326	BruAb1_0338	BAB1_0342	BM1_1807	BR0312
BOV_0329	BruAb1_0339	BAB1_0343	BM1_1806	BR0313
BOV_0330	BruAb1_0340	BAB1_0344	BM1_1805	BR0314
BOV_0331	BruAb1_0341	BAB1_0345	BM1_1804	BR0315
----------	BruAb1_0342	BAB1_0346	BM1_1803	BR0316
BOV_0333	BruAb1_0343	BAB1_0347	BM1_1801	BR0317
BOV_0334	BruAb1_0344	BAB1_0348	BM1_1800	BR0318
BOV_0335	BruAb1_0345	BAB1_0349	BM1_1799	BR0319
BOV_0336	BruAb1_0346	BAB1_0350	BM1_1798	BR0320
BOV_0337	BruAb1_0347	BAB1_0351	BM1_1797	BR0321
BOV_0338	BruAb1_0348	BAB1_0352	----------	BR0322
BOV_0339	BruAb1_0349	BAB1_0353	BM1_1794	BR0323
BOV_0340	BruAb1_0350	BAB1_0354	BM1_1793	BR0324
BOV_0341	BruAb1_0351	BAB1_0355	BM1_1792	BR0325
BOV_0342	BruAb1_0352	BAB1_0356	BM1_1791	BR0326
----------	----------	----------	BM1_1790	BR0327
----------	BruAb1_0354	BAB1_0358	BM1_1789	BR0328
BOV_0346	BruAb1_0355	BAB1_0359	BM1_1788	BR0329
BOV_0347	BruAb1_0356	BAB1_0360	BM1_1787	BR0330
BOV_0348	BruAb1_0357	BAB1_0361	BM1_1785	BR0331
----------	BruAb1_0358	----------	----------	BR0332
BOV_0350	BruAb1_0359	BAB1_0362	----------	BR0333
BOV_0351	BruAb1_0360	BAB1_0363	BM1_1782	BR0334
BOV_0352	BruAb1_0361	BAB1_0364	BM1_1781	BR0335
----------	BruAb1_0362	BAB1_0365	BM1_1780	BR0336
BOV_0353	BruAb1_0363	BAB1_0366	BM1_1779	BR0337
BOV_0354	BruAb1_0364	----------	BM1_1778	BR0338
BOV_0355	----------	----------	BM1_1777	BR0339
BOV_0358	BruAb1_0368	BAB1_0370	BM1_1774	BR0342
BOV_0359	BruAb1_0369	----------	BM1_1772	BR0343
BOV_0360	BruAb1_0370	BAB1_0372	BM1_1771	BR0344
BOV_0361	BruAb1_0371	BAB1_0373	----------	BR0345
BOV_0362	BruAb1_0372	BAB1_0374	BM1_1768	BR0346
BOV_0363	BruAb1_0373	BAB1_0375	BM1_1767	BR0347
BOV_0364	BruAb1_0374	BAB1_0376	BM1_1766	BR0348
BOV_0365	BruAb1_0375	BAB1_0377	BM1_1765	BR0349
----------	BruAb1_0376	----------	BM1_1764	BR0350
BOV_0367	BruAb1_0377	BAB1_0380	BM1_1763	BR0351
BOV_0368	BruAb1_0378	----------	BM1_1762	BR0352
----------	BruAb1_0379	BAB1_0382	BM1_1761	BR0353
BOV_0370	BruAb1_0380	BAB1_0383	BM1_1760	BR0354
BOV_0372	BruAb1_0381	BAB1_0384	BM1_1759	BR0355
BOV_0371	BruAb1_0382	BAB1_0385	----------	BR0356
----------	BruAb1_0383	BAB1_0386	BM1_1758	BR0357
BOV_0374	BruAb1_0384	BAB1_0387	BM1_1757	BR0358
BOV_0375	BruAb1_0385	BAB1_0388	BM1_1756	BR0359
BOV_0376	BruAb1_0386	BAB1_0389	BM1_1755	BR0360
BOV_0377	BruAb1_0387	BAB1_0390	BM1_1754	BR0361
BOV_0378	BruAb1_0388	BAB1_0391	BM1_1753	BR0362
BOV_0379	BruAb1_0389	BAB1_0392	BM1_1752	BR0363
BOV_0380	BruAb1_0390	BAB1_0393	BM1_1751	BR0364
----------	BruAb1_0391	BAB1_0394	BM1_1750	BR0365
BOV_0381	BruAb1_0392	BAB1_0395	BM1_1749	BR0366
----------	Babo_bv1_9_941_Ch1	Babo_2308_Ch1	Bmel_16M_Ch1	BR0367
BOV_0383	BruAb1_0394	BAB1_0398	BM1_1746	BR0368
BOV_0384	BruAb1_0395	BAB1_0399	BM1_1745	BR0369
BOV_0385	BruAb1_0396	BAB1_0400	BM1_1744	BR0370
BOV_0388	BruAb1_0398	BAB1_0402	BM1_1741	BR0372
----------	BruAb1_0399	BAB1_0403	BM1_1740	BR0373
BOV_0389	BruAb1_0400	BAB1_0404	BM1_1739	BR0374
BOV_0390	BruAb1_0401	BAB1_0405	BM1_1738	BR0375
BOV_0391	BruAb1_0402	BAB1_0406	BM1_1737	BR0376
----------	BruAb1_0403	BAB1_0407	BM1_1736	BR0377
----------	BruAb1_0404	BAB1_0408	BM1_1735	BR0378
----------	BruAb1_0405	BAB1_0409	----------	BR0379
Bovi_25840_Ch1	Babo_bv1_9_941_Ch1	Babo_2308_Ch1	Bmel_16M_Ch1	BR0380
BOV_0393	BruAb1_0406	BAB1_0410	BM1_1734	BR0381
BOV_0394	BruAb1_0407	BAB1_0411	BM1_1733	BR0382
BOV_0395	BruAb1_0408	BAB1_0412	BM1_1732	BR0383
BOV_0396	BruAb1_0409	BAB1_0413	BM1_1731	BR0384
BOV_0397	BruAb1_0410	BAB1_0414	BM1_1730	BR0385
BOV_0398	BruAb1_0411	BAB1_0415	BM1_1729	BR0386
BOV_0399	BruAb1_0412	BAB1_0416	BM1_1728	BR0387
BOV_0400	BruAb1_0413	BAB1_0417	BM1_1727	BR0388
BOV_0401	BruAb1_0414	BAB1_0418	----------	BR0389
----------	----------	BAB1_0419	----------	BR0390
BOV_0402	BruAb1_0415	BAB1_0420	BM1_1726	BR0391
----------	BruAb1_0416	BAB1_0421	BM1_1725	BR0392
----------	BruAb1_0417	BAB1_0422	----------	BR0393
BOV_0403	BruAb1_0418	BAB1_0423	BM1_1724	BR0394
BOV_0404	BruAb1_0419	BAB1_0424	BM1_1723	BR0395
BOV_0405	----------	----------	----------	BR0396
BOV_0406	----------	BAB1_0425	BM1_1721	BR0397
----------	BruAb1_0421	BAB1_0426	BM1_1720	BR0398
BOV_0408	BruAb1_0422	BAB1_0427	BM1_1719	BR0399
BOV_0409	BruAb1_0423	BAB1_0428	BM1_1718	BR0400
BOV_0410	BruAb1_0424	BAB1_0429	BM1_1717	BR0401
BOV_0411	BruAb1_0425	BAB1_0430	BM1_1716	BR0402
BOV_0412	BruAb1_0426	BAB1_0431	BM1_1715	BR0403
BOV_0413	BruAb1_0427	BAB1_0433	BM1_1714	BR0404
BOV_0414	BruAb1_0428	BAB1_0434	BM1_1713	BR0405
BOV_0415	BruAb1_0429	BAB1_0435	BM1_1712	BR0406
BOV_0416	BruAb1_0430	BAB1_0436	BM1_1711	BR0407
BOV_0417	BruAb1_0431	BAB1_0437	BM1_1710	BR0408
----------	BruAb1_0432	----------	BM1_1709	BR0409
BOV_0418	BruAb1_0433	BAB1_0438	BM1_1708	BR0410
BOV_0419	BruAb1_0434	BAB1_0439	BM1_1707	BR0411
BOV_0420	BruAb1_0435	BAB1_0440	BM1_1706	BR0412
BOV_0422	BruAb1_0437	BAB1_0442	BM1_1704	BR0414
BOV_0423	BruAb1_0438	BAB1_0443	BM1_1703	BR0415
BOV_0424	BruAb1_0439	BAB1_0444	BM1_1702	BR0416
BOV_0425	BruAb1_0440	BAB1_0445	----------	BR0417
BOV_0426	BruAb1_0441	BAB1_0446	BM1_1698	BR0418
BOV_0427	BruAb1_0442	----------	BM1_1697	BR0419
BOV_0428	BruAb1_0443	BAB1_0447	BM1_1696	BR0420
Bovi_25840_Ch1	Babo_bv1_9_941_Ch1	Babo_2308_Ch1	Bmel_16M_Ch1	BR0422
----------	BruAb1_0446	BAB1_0450	----------	BR0424
BOV_0432	BruAb1_0447	BAB1_0451	BM1_1693	BR0425
BOV_0433	BruAb1_0448	BAB1_0452	BM1_1692	BR0426
BOV_0434	BruAb1_0449	BAB1_0453	BM1_1690	BR0427
BOV_0435	BruAb1_0450	BAB1_0454	BM1_1688	BR0428
BOV_0436	----------	BAB1_0455	BM1_1687	BR0429
BOV_0437	BruAb1_0452	BAB1_0456	BM1_1686	BR0430
BOV_0438	BruAb1_0453	BAB1_0457	BM1_1685	BR0431
BOV_0439	BruAb1_0454	BAB1_0458	BM1_1684	BR0432
BOV_0440	BruAb1_0455	BAB1_0459	BM1_1683	BR0433
BOV_0441	BruAb1_0456	BAB1_0460	BM1_1682	BR0434
----------	BruAb1_0457	BAB1_0461	BM1_1681	BR0435
BOV_0443	BruAb1_0458	BAB1_0462	BM1_1680	BR0436
BOV_0444	BruAb1_0459	BAB1_0463	BM1_1679	BR0437
BOV_0445	BruAb1_0460	BAB1_0464	BM1_1678	BR0438
BOV_0446	BruAb1_0461	BAB1_0465	BM1_1677	BR0439
BOV_0447	BruAb1_0462	BAB1_0466	BM1_1676	BR0440
BOV_0448	BruAb1_0463	BAB1_0467	BM1_1675	BR0441
BOV_0449	BruAb1_0464	BAB1_0468	BM1_1674	BR0442
BOV_0450	BruAb1_0465	BAB1_0469	BM1_1673	BR0443
BOV_0451	BruAb1_0466	BAB1_0470	BM1_1672	BR0444
BOV_0452	BruAb1_0467	BAB1_0471	BM1_1671	BR0445
BOV_0453	BruAb1_0468	BAB1_0472	BM1_1670	BR0446
----------	BruAb1_0469	----------	----------	BR0447
BOV_0454	BruAb1_0470	BAB1_0473	BM1_1669	BR0448
BOV_0455	BruAb1_0471	BAB1_0474	BM1_1668	BR0449
BOV_0456	BruAb1_0472	BAB1_0475	BM1_1667	BR0450
BOV_0457	BruAb1_0473	BAB1_0476	BM1_1666	BR0451
BOV_0458	BruAb1_0474	BAB1_0477	BM1_1665	BR0452
BOV_0459	BruAb1_0475	BAB1_0478	BM1_1664	BR0453
BOV_0460	BruAb1_0476	BAB1_0479	BM1_1663	BR0454
BOV_0461	BruAb1_0477	BAB1_0480	BM1_1662	BR0455
----------	BruAb1_0478	BAB1_0481	BM1_1661	BR0456
BOV_0462	BruAb1_0479	BAB1_0482	BM1_1660	BR0457
BOV_0463	BruAb1_0480	BAB1_0483	BM1_1659	BR0458
BOV_0464	BruAb1_0481	BAB1_0484	BM1_1657	BR0459
----------	BruAb1_0482	BAB1_0485	BM1_1656	BR0460
BOV_0465	BruAb1_0483	BAB1_0486	BM1_1655	BR0461
BOV_0466	BruAb1_0484	BAB1_0487	BM1_1653	BR0462
BOV_0468	BruAb1_0485	BAB1_0488	BM1_1652	BR0463
BOV_0469	BruAb1_0486	BAB1_0489	BM1_1651	BR0464
BOV_0470	BruAb1_0487	BAB1_0490	BM1_1650	BR0465
BOV_0471	BruAb1_0488	BAB1_0491	BM1_1649	BR0466
----------	BruAb1_0489	BAB1_0492	BM1_1648	BR0467
BOV_0474	BruAb1_0490	BAB1_0493	BM1_1647	BR0468
BOV_0475	----------	----------	BM1_1646	BR0469
BOV_0476	----------	----------	BM1_1645	BR0470
BOV_0477	----------	----------	BM1_1644	BR0471
BOV_0478	BruAb1_0494	BAB1_0497	BM1_1643	BR0472
----------	----------	----------	BM1_1642	BR0473
BOV_0479	BruAb1_0496	BAB1_0500	BM1_1641	BR0474
BOV_0480	BruAb1_0497	BAB1_0501	BM1_1640	BR0475
BOV_0481	BruAb1_0498	BAB1_0502	BM1_1639	BR0476
BOV_0482	BruAb1_0499	BAB1_0503	BM1_1638	BR0477
BOV_0483	BruAb1_0500	BAB1_0504	BM1_1637	BR0478
BOV_0484	BruAb1_0501	BAB1_0505	BM1_1636	BR0479
BOV_0485	BruAb1_0502	BAB1_0506	BM1_1635	BR0480
BOV_0486	BruAb1_0503	BAB1_0507	BM1_1634	BR0481
BOV_0487	BruAb1_0504	BAB1_0508	BM1_1633	BR0482
BOV_0488	BruAb1_0505	BAB1_0509	BM1_1632	BR0483
BOV_0489	BruAb1_0506	BAB1_0510	BM1_1631	BR0484
----------	----------	----------	BM1_1630	BR0485
BOV_0490	BruAb1_0508	BAB1_0511	BM1_1629	BR0486
----------	BruAb1_0509	BAB1_0512	BM1_1628	BR0487
BOV_0492	BruAb1_0510	BAB1_0513	BM1_1627	BR0488
BOV_0493	BruAb1_0511	BAB1_0514	BM1_1626	BR0489
----------	BruAb1_0512	BAB1_0515	BM1_1625	BR0490
BOV_0495	BruAb1_0513	BAB1_0516	BM1_1624	BR0491
BOV_0496	BruAb1_0514	BAB1_0517	BM1_1623	BR0492
BOV_0497	BruAb1_0515	BAB1_0518	BM1_1622	BR0493
BOV_0498	BruAb1_0516	BAB1_0519	BM1_1621	BR0494
----------	BruAb1_0517	BAB1_0520	BM1_1620	BR0495
BOV_0499	BruAb1_0518	BAB1_0521	BM1_1619	BR0496
BOV_0500	BruAb1_0519	BAB1_0522	BM1_1618	BR0497
BOV_0501	----------	----------	BM1_1617	BR0498
BOV_0502	BruAb1_0521	BAB1_0524	BM1_1616	BR0499
BOV_0503	BruAb1_0522	BAB1_0525	BM1_1614	BR0500
BOV_0504	----------	----------	----------	BR0502
BOV_0506	BruAb1_0525	BAB1_0527	BM1_1612	BR0503
----------	BruAb1_0526	BAB1_0528	BM1_1611	BR0504
BOV_0508	BruAb1_0527	BAB1_0529	BM1_1610	BR0505
BOV_0509	BruAb1_0528	BAB1_0530	BM1_1609	BR0506
BOV_0510	BruAb1_0529	BAB1_0531	BM1_1608	BR0507
BOV_0511	BruAb1_0530	BAB1_0532	BM1_1607	BR0508
BOV_0512	BruAb1_0531	BAB1_0533	BM1_1606	BR0509
BOV_0514	BruAb1_0532	BAB1_0534	BM1_1605	BR0510
BOV_0513	BruAb1_0533	BAB1_0535	BM1_1604	BR0511
BOV_A0489	BruAb1_0535	BAB1_0536	BM1_1600	BR0513
----------	----------	----------	BM1_1598	BR0514
BOV_0521	BruAb1_0540	BAB1_0540	BM1_1595	BR0517
BOV_0522	BruAb1_0541	BAB1_0541	BM1_1594	BR0518
BOV_0523	BruAb1_0542	BAB1_0542	BM1_1593	BR0519
BOV_0524	BruAb1_0543	BAB1_0543	BM1_1592	BR0520
BOV_0525	BruAb1_0544	BAB1_0544	BM1_1591	BR0521
BOV_0526	BruAb1_0545	BAB1_0545	BM1_1590	BR0522
BOV_0527	BruAb1_0546	BAB1_0546	BM2_0778	BR0523
----------	BruAb1_0547	BAB1_0547	BM1_1587	BR0524
Bovi_25840_Ch1/Ch2	Babo_bv1_9_941_Ch1/Ch2	Babo_2308_Ch1/Ch2	Bmel_16M_Ch1/Ch2	BR0526
Bovi_25840_Ch1/Ch2	Babo_bv1_9_941_Ch1/Ch2	Babo_2308_Ch1/Ch2	Bmel_16M_Ch1/Ch2	BR0527
----------	BruAb1_0551	BAB1_0552	BM1_1582	BR0528
BOV_0533	BruAb1_0552	BAB1_0553	BM1_1581	BR0529
BOV_0534	BruAb1_0553	BAB1_0554	BM1_1580	BR0530
BOV_0535	----------	BAB1_0555	BM1_1579	BR0531
Bovi_25840_Ch1	Babo_bv1_9_941_Ch1	Babo_2308_Ch1	Bmel_16M_Ch1	BR0533
BOV_0538	BruAb1_0557	BAB1_0558	BM1_1575	BR0534
BOV_0540	BruAb1_0560	BAB1_0560	BM1_1573	BR0537
BOV_0541	BruAb1_0561	BAB1_0561	BM1_1572	BR0538
----------	BruAb1_0562	----------	BM1_1571	BR0539
----------	BruAb1_0563	BAB1_0563	BM1_1570	BR0540
----------	----------	BAB1_0564	----------	BR0541
BOV_0544	BruAb1_0564	BAB1_0565	BM1_1569	BR0542
BOV_0545	BruAb1_0565	BAB1_0566	BM1_1568	BR0543
BOV_0546	BruAb1_0566	BAB1_0567	BM1_1567	BR0544
BOV_0547	BruAb1_0567	BAB1_0568	BM1_1566	BR0545
BOV_0548	BruAb1_0568	----------	BM1_1565	BR0546
BOV_0549	BruAb1_0569	BAB1_0570	BM1_1564	BR0547
BOV_0550	BruAb1_0570	BAB1_0571	BM1_1563	BR0548
BOV_0551	BruAb1_0571	BAB1_0572	BM1_1562	BR0549
BOV_0552	----------	----------	----------	BR0550
----------	BruAb1_0573	BAB1_0575	----------	BR0551
BOV_0553	BruAb1_0574	BAB1_0576	BM1_1559	BR0552
BOV_0554	----------	BAB1_0577	----------	BR0553
BOV_0555	BruAb1_0576	BAB1_0578	BM1_1556	BR0554
BOV_0556	BruAb1_0577	BAB1_0579	BM1_1555	BR0555
BOV_0558	BruAb1_0578	BAB1_0580	BM1_1554	BR0556
BOV_0557	BruAb1_0579	BAB1_0581	BM1_1553	BR0557
BOV_0559	BruAb1_0580	BAB1_0582	BM1_1552	BR0558
BOV_0560	BruAb1_0581	BAB1_0583	BM1_1551	BR0559
BOV_0561	BruAb1_0582	----------	BM1_1550	BR0560
BOV_0562	----------	----------	BM1_1549	BR0561
BOV_0563	BruAb1_0584	BAB1_0587	BM1_1548	BR0562
BOV_0564	BruAb1_0585	BAB1_0588	BM1_1546	BR0563
----------	BruAb1_0586	BAB1_0589	BM1_1544	BR0564
BOV_0566	BruAb1_0587	BAB1_0590	BM1_1543	BR0565
BOV_0567	BruAb1_0588	BAB1_0591	BM1_1542	BR0566
----------	BruAb1_0589	BAB1_0592	BM1_1541	BR0567
BOV_0569	BruAb1_0590	BAB1_0593	BM1_1540	BR0568
BOV_0570	BruAb1_0591	BAB1_0594	BM1_1539	BR0569
BOV_0571	BruAb1_0592	BAB1_0595	BM1_1538	BR0570
BOV_0572	BruAb1_0593	BAB1_0596	BM1_1537	BR0571
BOV_0573	BruAb1_0594	BAB1_0597	BM1_1536	BR0572
----------	BruAb1_0595	BAB1_0598	BM1_1535	BR0573
BOV_0575	BruAb1_0596	BAB1_0599	BM1_1534	BR0574
BOV_0576	BruAb1_0597	BAB1_0600	BM1_1533	BR0575
Bovi_25840_Ch1	Babo_bv1_9_941_Ch1	Babo_2308_Ch1	Bmel_16M_Ch1	BR0576
BOV_0577	BruAb1_0598	BAB1_0601	BM1_1532	BR0577
BOV_0578	BruAb1_0599	BAB1_0602	BM1_1531	BR0578
BOV_0579	BruAb1_0600	BAB1_0603	BM1_1530	BR0579
BOV_0580	BruAb1_0601	BAB1_0604	BM1_1529	BR0580
BOV_0581	BruAb1_0602	BAB1_0605	BM1_1528	BR0581
BOV_0582	BruAb1_0603	BAB1_0606	BM1_1527	BR0582
BOV_0583	BruAb1_0604	BAB1_0607	BM1_1526	BR0583
BOV_0584	BruAb1_0605	BAB1_0608	BM1_1525	BR0584
BOV_0586	BruAb1_0606	BAB1_0609	BM1_1524	BR0585
BOV_0587	BruAb1_0607	BAB1_0610	BM1_1523	BR0586
BOV_0588	BruAb1_0608	BAB1_0611	BM1_1522	BR0587
BOV_0589	BruAb1_0609	BAB1_0612	----------	BR0588
----------	BruAb1_0610	BAB1_0613	----------	BR0589
BOV_0591	BruAb1_0611	BAB1_0614	----------	BR0590
BOV_0592	BruAb1_0612	BAB1_0615	----------	BR0591
BOV_0593	----------	----------	----------	BR0592
BOV_0594	BruAb1_0613	BAB1_0616	----------	BR0593
----------	BruAb1_0614	BAB1_0617	BM1_1521	BR0594
BOV_0596	BruAb1_0615	BAB1_0618	BM1_1520	BR0595
BOV_0597	----------	BAB1_0619	BM1_1519	BR0597
----------	BruAb1_0617	BAB1_0620	BM1_1518	BR0598
----------	----------	----------	BM1_1517	BR0599
BOV_0599	BruAb1_0619	BAB1_0623	BM1_1516	BR0600
BOV_0601	BruAb1_0621	BAB1_0626	BM1_1513	BR0602
BOV_0602	BruAb1_0622	BAB1_0627	BM1_1512	BR0603
BOV_0603	BruAb1_0623	BAB1_0628	BM1_1511	BR0604
BOV_0604	BruAb1_0624	BAB1_0629	BM1_1510	BR0605
BOV_0605	BruAb1_0625	BAB1_0630	BM1_1509	BR0606
BOV_0606	BruAb1_0626	BAB1_0631	BM1_1508	BR0607
BOV_0607	BruAb1_0627	BAB1_0632	BM1_1507	BR0608
BOV_0608	BruAb1_0628	BAB1_0633	BM1_1506	BR0609
BOV_0609	BruAb1_0629	BAB1_0634	BM1_1505	BR0610
BOV_0610	BruAb1_0630	BAB1_0635	BM1_1503	BR0611
BOV_0611	BruAb1_0631	BAB1_0636	BM1_1502	BR0612
BOV_0612	BruAb1_0632	BAB1_0637	BM1_1501	BR0613
BOV_0613	BruAb1_0633	BAB1_0638	BM1_1500	BR0614
BOV_0614	BruAb1_0634	BAB1_0639	BM1_1499	BR0615
BOV_0615	BruAb1_0635	BAB1_0640	BM1_1498	BR0616
BOV_0616	BruAb1_0636	BAB1_0641	BM1_1497	BR0617
BOV_0617	BruAb1_0637	BAB1_0642	BM1_1496	BR0618
BOV_0618	BruAb1_0638	BAB1_0643	BM1_1495	BR0619
BOV_0619	BruAb1_0639	BAB1_0644	BM1_1494	BR0620
BOV_0620	BruAb1_0640	BAB1_0645	BM1_1493	BR0621
BOV_0621	BruAb1_0641	BAB1_0646	BM1_1492	BR0622
BOV_0622	BruAb1_0642	BAB1_0647	BM1_1491	BR0623
----------	BruAb1_0643	----------	----------	BR0624
----------	BruAb1_0644	BAB1_0648	BM1_1490	BR0625
BOV_0624	BruAb1_0645	BAB1_0649	BM1_1489	BR0626
BOV_0625	BruAb1_0646	BAB1_0650	BM1_1488	BR0627
----------	BruAb1_0647	BAB1_0651	BM1_1487	BR0628
BOV_0626	BruAb1_0648	BAB1_0652	BM1_1486	BR0629
BOV_0627	BruAb1_0649	BAB1_0653	BM1_1485	BR0630
Bovi_25840_Ch1	Babo_bv1_9_941_Ch1	Babo_2308_Ch1	Bmel_16M_Ch1	BR0631
----------	BruAb1_0650	BAB1_0654	----------	BR0632
BOV_0628	BruAb1_0651	BAB1_0655	BM1_1484	BR0633
BOV_0629	BruAb1_0652	BAB1_0656	BM1_1483	BR0634
BOV_0630	BruAb1_0653	BAB1_0657	----------	BR0635
BOV_0631	BruAb1_0654	BAB1_0658	BM1_1480	BR0636
BOV_0634	BruAb1_0657	BAB1_0660	BM1_1479	BR0637
----------	BruAb1_0656	----------	----------	BR0638
----------	----------	----------	BM1_1477	BR0639
BOV_0635	BruAb1_0658	BAB1_0661	BM1_1476	BR0640
----------	BruAb1_0659	BAB1_0662	BM1_1475	BR0641
BOV_0637	BruAb1_0660	BAB1_0663	BM1_1474	BR0642
BOV_0638	BruAb1_0661	----------	BM1_1473	BR0643
BOV_0639	----------	BAB1_0664	----------	BR0644
----------	BruAb1_0662	BAB1_0665	----------	BR0645
BOV_0640	BruAb1_0663	BAB1_0666	BM1_1472	BR0646
BOV_0641	BruAb1_0664	BAB1_0667	BM1_1471	BR0647
BOV_0642	BruAb1_0665	BAB1_0668	BM1_1470	BR0648
----------	BruAb1_0666	BAB1_0669	BM1_1469	BR0649
----------	BruAb1_0667	BAB1_0670	BM1_1468	BR0650
BOV_0644	BruAb1_0668	BAB1_0671	BM1_1467	BR0651
BOV_0645	BruAb1_0669	BAB1_0672	BM1_1466	BR0652
BOV_0646	BruAb1_0670	BAB1_0673	BM1_1465	BR0653
BOV_0647	BruAb1_0671	BAB1_0674	BM1_1464	BR0654
BOV_0648	BruAb1_0672	BAB1_0675	BM1_1463	BR0655
BOV_0649	BruAb1_0673	BAB1_0676	BM1_1462	BR0656
BOV_0650	BruAb1_0674	BAB1_0677	BM1_1461	BR0657
BOV_0651	BruAb1_0675	BAB1_0678	BM1_1460	BR0658
BOV_0652	BruAb1_0676	BAB1_0679	BM1_1459	BR0659
BOV_0653	BruAb1_0677	BAB1_0680	BM1_1458	BR0660
BOV_0654	BruAb1_0678	BAB1_0681	BM1_1457	BR0661
BOV_0655	BruAb1_0679	BAB1_0682	----------	BR0662
BOV_0656	BruAb1_0680	BAB1_0683	BM1_1456	BR0663
BOV_0658	BruAb1_0681	BAB1_0684	BM1_1455	BR0664
BOV_0657	BruAb1_0682	BAB1_0685	BM1_1454	BR0665
BOV_0659	BruAb1_0683	BAB1_0686	BM1_1453	BR0666
BOV_0660	BruAb1_0684	BAB1_0687	BM1_1452	BR0667
BOV_0661	BruAb1_0685	BAB1_0688	BM1_1451	BR0668
BOV_0662	BruAb1_0686	BAB1_0689	BM1_1450	BR0669
BOV_0663	BruAb1_0687	BAB1_0690	BM1_1449	BR0670
BOV_0665	BruAb1_0688	BAB1_0691	BM1_1447	BR0671
BOV_0666	BruAb1_0689	BAB1_0692	BM1_1446	BR0672
----------	BruAb1_0690	BAB1_0693	BM1_1445	BR0673
BOV_0668	BruAb1_0691	BAB1_0694	BM1_1444	BR0674
----------	BruAb1_0692	BAB1_0695	BM1_1443	BR0675
----------	BruAb1_0693	BAB1_0696	----------	BR0676
BOV_0670	BruAb1_0694	BAB1_0697	BM1_1441	BR0677
----------	BruAb1_0695	BAB1_0698	----------	BR0678
BOV_0671	BruAb1_0698	BAB1_0701	BM1_1439	BR0679
BOV_0672	BruAb1_0699	BAB1_0702	BM1_1438	BR0680
BOV_0673	BruAb1_0700	BAB1_0703	BM1_1437	BR0681
BOV_0674	BruAb1_0701	BAB1_0704	BM1_1436	BR0682
BOV_0675	BruAb1_0702	BAB1_0705	BM1_1435	BR0683
BOV_0676	BruAb1_0703	BAB1_0706	BM1_1434	BR0684
BOV_0677	BruAb1_0704	BAB1_0707	BM1_1433	BR0685
BOV_0678	BruAb1_0705	BAB1_0708	BM1_1432	BR0686
BOV_0679	BruAb1_0706	BAB1_0709	BM1_1431	BR0687
Bovi_25840_Ch1	Babo_bv1_9_941_Ch1	Babo_2308_Ch1	Bmel_16M_Ch1	BR0688
BOV_0680	BruAb1_0708	BAB1_0710	BM1_1430	BR0689
BOV_0681	BruAb1_0709	BAB1_0711	BM1_1429	BR0690
BOV_0682	BruAb1_0710	BAB1_0712	BM1_1428	BR0691
BOV_0683	BruAb1_0711	BAB1_0713	BM1_1427	BR0692
BOV_0684	BruAb1_0712	BAB1_0714	BM1_1426	BR0693
BOV_0685	BruAb1_0713	BAB1_0715	BM1_1425	BR0694
BOV_0686	BruAb1_0714	BAB1_0716	BM1_1424	BR0695
BOV_0687	BruAb1_0715	BAB1_0717	BM1_1423	BR0696
BOV_0688	BruAb1_0716	BAB1_0718	BM1_1422	BR0697
BOV_0689	BruAb1_0717	BAB1_0719	BM1_1421	BR0698
BOV_0690	BruAb1_0718	BAB1_0720	BM1_1420	BR0699
BOV_0691	BruAb1_0719	BAB1_0721	BM1_1419	BR0700
BOV_0692	BruAb1_0720	BAB1_0722	BM1_1417	BR0701
BOV_0693	BruAb1_0721	BAB1_0723	BM1_1416	BR0702
BOV_0694	BruAb1_0722	BAB1_0724	BM1_1415	BR0703
BOV_0695	BruAb1_0723	BAB1_0725	BM1_1414	BR0704
BOV_0696	BruAb1_0724	BAB1_0726	BM1_1413	BR0705
BOV_0697	BruAb1_0725	BAB1_0727	BM1_1412	BR0706
BOV_0698	BruAb1_0726	BAB1_0728	BM1_1411	BR0707
BOV_0699	BruAb1_0727	BAB1_0729	BM1_1410	BR0708
BOV_0700	BruAb1_0728	BAB1_0730	BM1_1409	BR0709
BOV_0701	BruAb1_0729	BAB1_0731	BM1_1408	BR0710
----------	BruAb1_0730	BAB1_0732	BM1_1407	BR0711
BOV_0702	----------	----------	BM1_1406	BR0712
BOV_0703	----------	BAB1_0733	BM1_1405	BR0713
BOV_0704	----------	----------	BM1_1404	BR0714
BOV_0706	BruAb1_0732	BAB1_0734	BM1_1403	BR0715
BOV_0705	BruAb1_0733	BAB1_0735	BM1_1402	BR0716
BOV_0707	BruAb1_0734	BAB1_0736	BM1_1401	BR0717
BOV_0708	BruAb1_0735	BAB1_0737	BM1_1399	BR0718
BOV_0709	BruAb1_0736	----------	BM1_1398	BR0719
BOV_0710	BruAb1_0737	BAB1_0738	----------	BR0720
BOV_0712	BruAb1_0738	BAB1_0739	BM1_1394	BR0721
BOV_0714	BruAb1_0739	BAB1_0740	BM1_1392	BR0722
BOV_0715	BruAb1_0740	BAB1_0741	BM1_1391	BR0723
BOV_0716	BruAb1_0741	BAB1_0742	BM1_1390	BR0724
BOV_0717	BruAb1_0742	BAB1_0743	BM1_1389	BR0725
BOV_0718	BruAb1_0743	BAB1_0744	BM1_1388	BR0726
----------	BruAb1_0744	BAB1_0745	BM1_1387	BR0727
----------	BruAb1_0745	BAB1_0746	BM1_1386	BR0728
----------	BruAb1_0746	BAB1_0747	BM1_1385	BR0729
BOV_0726	----------	----------	----------	BR0730
----------	BruAb1_0748	BAB1_0750	----------	BR0731
BOV_0728	BruAb1_0749	BAB1_0751	BM1_1381	BR0732
BOV_0729	BruAb1_0750	BAB1_0752	BM1_1380	BR0733
BOV_0730	----------	----------	BM1_1379	BR0734
BOV_0731	BruAb1_0752	BAB1_0756	BM1_1378	BR0735
BOV_0733	----------	----------	BM1_1377	BR0736
----------	BruAb1_0754	----------	BM1_1376	BR0737
----------	BruAb1_0755	BAB1_0759	----------	BR0738
BOV_0734	BruAb1_0756	BAB1_0760	BM1_1374	BR0739
BOV_0735	BruAb1_0757	BAB1_0761	BM1_1373	BR0740
BOV_0736	----------	----------	BM1_1372	BR0741
----------	BruAb1_0759	BAB1_0764	----------	BR0742
BOV_0737	----------	----------	BM1_1371	BR0743
BOV_0738	----------	BAB1_0768	----------	BR0744
BOV_0739	BruAb1_0762	BAB1_0769	BM1_1369	BR0745
BOV_0740	BruAb1_0763	BAB1_0770	BM1_1368	BR0746
BOV_0741	BruAb1_0764	BAB1_0771	BM1_1367	BR0747
BOV_0742	BruAb1_0765	BAB1_0772	BM1_1366	BR0748
BOV_0743	BruAb1_0766	BAB1_0773	BM1_1365	BR0749
BOV_0744	BruAb1_0767	BAB1_0774	BM1_1364	BR0750
BOV_0745	BruAb1_0768	BAB1_0775	BM1_1363	BR0751
----------	BruAb1_0769	BAB1_0776	BM1_1362	BR0752
----------	BruAb1_0770	----------	BM1_1361	BR0753
BOV_0749	BruAb1_0771	BAB1_0777	BM1_1360	BR0754
BOV_0750	BruAb1_0772	BAB1_0778	BM1_1359	BR0755
BOV_0751	BruAb1_0773	BAB1_0779	BM1_1358	BR0756
BOV_0752	BruAb1_0774	BAB1_0780	BM1_1357	BR0757
BOV_0753	BruAb1_0775	BAB1_0781	BM1_1356	BR0758
BOV_0754	BruAb1_0776	BAB1_0782	BM1_1355	BR0759
BOV_0755	BruAb1_0777	BAB1_0783	BM1_1354	BR0760
BOV_0756	BruAb1_0778	BAB1_0784	BM1_1353	BR0761
BOV_0757	BruAb1_0779	BAB1_0785	BM1_1352	BR0762
Bovi_25840_Ch1	Babo_bv1_9_941_Ch1	Babo_2308_Ch1	Bmel_16M_Ch1	BR0763
----------	BruAb1_0780	BAB1_0786	BM1_1351	BR0764
BOV_0758	BruAb1_0781	BAB1_0787	----------	BR0765
BOV_0759	BruAb1_0782	BAB1_0788	BM1_1348	BR0766
BOV_0760	BruAb1_0783	BAB1_0789	BM1_1347	BR0767
BOV_0761	BruAb1_0784	BAB1_0790	BM1_1346	BR0768
BOV_0762	BruAb1_0785	BAB1_0791	BM1_1345	BR0769
BOV_0763	BruAb1_0786	BAB1_0792	BM1_1344	BR0770
BOV_0764	BruAb1_0787	BAB1_0793	BM1_1343	BR0771
BOV_0765	BruAb1_0788	BAB1_0794	BM1_1342	BR0772
BOV_0766	BruAb1_0789	BAB1_0795	BM1_1341	BR0773
BOV_0767	BruAb1_0790	BAB1_0796	BM1_1340	BR0774
Bovi_25840_Ch1	Babo_bv1_9_941_Ch1	Babo_2308_Ch1	Bmel_16M_Ch1	BR0775
BOV_0768	BruAb1_0791	BAB1_0797	BM1_1339	BR0776
BOV_0769	BruAb1_0792	BAB1_0798	BM1_1338	BR0777
BOV_0771	BruAb1_0793	BAB1_0799	BM1_1337	BR0778
BOV_0772	BruAb1_0794	BAB1_0800	BM1_1335	BR0779
BOV_0773	BruAb1_0795	BAB1_0801	BM1_1334	BR0780
BOV_0775	BruAb1_0796	BAB1_0802	BM1_1332	BR0781
----------	BruAb1_0797	BAB1_0803	BM1_1331	BR0782
BOV_0776	BruAb1_0798	BAB1_0804	BM1_1330	BR0783
Bovi_25840_Ch1	Babo_bv1_9_941_Ch1	Babo_2308_Ch1	Bmel_16M_Ch1	BR0784
BOV_0778	BruAb1_0799	BAB1_0805	BM1_1329	BR0785
BOV_0779	BruAb1_0800	BAB1_0806	BM1_1328	BR0786
BOV_0782	BruAb1_0801	BAB1_0807	BM1_1327	BR0787
BOV_0783	BruAb1_0802	BAB1_0808	BM1_1326	BR0788
BOV_0784	BruAb1_0803	BAB1_0809	BM1_1325	BR0789
BOV_0786	BruAb1_0804	BAB1_0810	BM1_1324	BR0790
BOV_0787	BruAb1_0805	BAB1_0811	BM1_1323	BR0791
BOV_0788	BruAb1_0806	BAB1_0812	BM1_1322	BR0792
BOV_0790	BruAb1_0807	BAB1_0813	BM1_1321	BR0793
BOV_0791	----------	----------	BM1_1320	BR0794
----------	BruAb1_0809	----------	----------	BR0795
----------	BruAb1_0810	BAB1_0816	BM1_1316	BR0796
----------	BruAb1_0811	BAB1_0817	BM1_1315	BR0797
BOV_0792	BruAb1_0812	BAB1_0818	BM1_1314	BR0798
----------	BruAb1_0813	BAB1_0819	BM1_1313	BR0799
----------	BruAb1_0814	BAB1_0820	BM1_1311	BR0800
BOV_0796	BruAb1_0815	BAB1_0821	BM1_1309	BR0801
BOV_0797	BruAb1_0816	BAB1_0822	BM1_1308	BR0802
BOV_0798	BruAb1_0817	BAB1_0823	BM1_1307	BR0803
BOV_0799	BruAb1_0818	BAB1_0824	BM1_1306	BR0804
BOV_0800	BruAb1_0819	BAB1_0825	BM1_1305	BR0805
BOV_0801	BruAb1_0820	BAB1_0826	BM1_1304	BR0806
BOV_0802	BruAb1_0821	BAB1_0827	BM1_1303	BR0807
BOV_0803	BruAb1_0822	BAB1_0828	BM1_1302	BR0808
BOV_0804	BruAb1_0823	BAB1_0829	BM1_1301	BR0809
BOV_0805	BruAb1_0824	BAB1_0830	BM1_1300	BR0810
BOV_0806	BruAb1_0825	BAB1_0831	BM1_1299	BR0811
BOV_0807	BruAb1_0826	BAB1_0832	BM1_1298	BR0812
BOV_0808	BruAb1_0827	BAB1_0833	BM1_1297	BR0813
BOV_0809	BruAb1_0828	BAB1_0834	BM1_1296	BR0814
BOV_0810	BruAb1_0829	BAB1_0835	BM1_1295	BR0815
BOV_0811	BruAb1_0830	BAB1_0836	BM1_1294	BR0816
BOV_0812	BruAb1_0831	BAB1_0837	BM1_1293	BR0817
BOV_0813	BruAb1_0832	BAB1_0838	BM1_1292	BR0818
BOV_0814	BruAb1_0833	BAB1_0839	BM1_1291	BR0819
BOV_0815	BruAb1_0834	BAB1_0840	BM1_1290	BR0820
----------	BruAb1_0835	BAB1_0841	BM1_1289	BR0821
BOV_0816	BruAb1_0836	BAB1_0842	BM1_1288	BR0822
BOV_0817	BruAb1_0837	BAB1_0843	BM1_1287	BR0823
BOV_0818	BruAb1_0838	BAB1_0844	BM1_1286	BR0824
BOV_0819	BruAb1_0839	BAB1_0845	BM1_1285	BR0825
BOV_0820	BruAb1_0840	BAB1_0846	BM1_1284	BR0826
BOV_0821	BruAb1_0841	BAB1_0847	BM1_1283	BR0827
BOV_0822	----------	----------	BM1_1282	BR0828
Bovi_25840_Ch1	Babo_bv1_9_941_Ch1	Babo_2308_Ch1	Bmel_16M_Ch1	BR0829
BOV_0823	BruAb1_0843	BAB1_0851	BM1_1280	BR0830
BOV_0824	BruAb1_0844	BAB1_0852	BM1_1279	BR0831
BOV_0825	BruAb1_0845	BAB1_0853	BM1_1278	BR0832
BOV_0826	BruAb1_0846	BAB1_0854	BM1_1277	BR0833
Bovi_25840_Ch1	Babo_bv1_9_941_Ch1	Babo_2308_Ch1	Bmel_16M_Ch1	BR0834
BOV_0827	BruAb1_0848	BAB1_0855	BM1_1276	BR0835
BOV_0828	BruAb1_0849	BAB1_0856	BM1_1275	BR0836
BOV_0829	BruAb1_0850	BAB1_0857	BM1_1274	BR0837
BOV_0830	BruAb1_0851	BAB1_0858	BM1_1273	BR0838
BOV_0831	BruAb1_0852	BAB1_0859	BM1_1272	BR0839
BOV_0832	BruAb1_0853	BAB1_0860	BM1_1271	BR0840
BOV_0833	BruAb1_0854	BAB1_0861	BM1_1270	BR0841
BOV_0834	BruAb1_0855	BAB1_0862	BM1_1269	BR0842
----------	BruAb1_0856	BAB1_0863	BM1_1268	BR0843
BOV_0835	BruAb1_0857	BAB1_0864	BM1_1267	BR0844
BOV_0836	BruAb1_0858	BAB1_0865	BM1_1266	BR0845
----------	BruAb1_0859	BAB1_0866	----------	BR0846
BOV_0839	----------	----------	----------	BR0847
BOV_0840	BruAb1_0860	BAB1_0867	BM1_1264	BR0848
BOV_0841	BruAb1_0861	BAB1_0868	BM1_1263	BR0849
BOV_0842	BruAb1_0862	BAB1_0869	BM1_1262	BR0850
BOV_0843	BruAb1_0863	BAB1_0870	BM1_1261	BR0851
BOV_0844	BruAb1_0864	BAB1_0871	BM1_1260	BR0852
BOV_0845	BruAb1_0865	BAB1_0872	BM1_1259	BR0853
BOV_0846	BruAb1_0866	BAB1_0873	BM1_1258	BR0854
BOV_0847	BruAb1_0867	BAB1_0874	BM1_1257	BR0855
BOV_0848	BruAb1_0868	BAB1_0875	BM1_1256	BR0856
BOV_0850	BruAb1_0869	BAB1_0876	BM1_1255	BR0857
BOV_0849	BruAb1_0870	----------	BM1_1254	BR0858
BOV_0851	BruAb1_0871	BAB1_0878	BM1_1253	BR0859
BOV_0853	BruAb1_0872	BAB1_0879	BM1_1252	BR0860
BOV_0852	BruAb1_0873	BAB1_0880	BM1_1251	BR0861
BOV_0856	BruAb1_0875	BAB1_0882	BM1_1249	BR0863
BOV_0855	BruAb1_0876	BAB1_0883	BM1_1248	BR0864
BOV_0857	BruAb1_0877	BAB1_0884	BM1_1247	BR0865
BOV_0858	BruAb1_0878	BAB1_0885	BM1_1246	BR0866
BOV_0859	BruAb1_0879	BAB1_0886	BM1_1245	BR0867
BOV_0860	BruAb1_0880	BAB1_0887	BM1_1244	BR0868
BOV_0861	BruAb1_0881	----------	BM1_1243	BR0869
BOV_0862	----------	----------	BM1_1242	BR0870
----------	BruAb1_0883	BAB1_0890	BM1_1241	BR0871
BOV_0863	BruAb1_0884	BAB1_0891	BM1_1240	BR0872
BOV_0864	BruAb1_0885	BAB1_0892	BM1_1239	BR0873
BOV_0865	BruAb1_0886	BAB1_0893	BM1_1238	BR0874
BOV_0866	BruAb1_0887	BAB1_0894	BM1_1237	BR0875
BOV_0867	BruAb1_0888	BAB1_0895	BM1_1236	BR0876
BOV_0868	BruAb1_0889	BAB1_0896	BM1_1234	BR0877
BOV_0869	BruAb1_0890	BAB1_0897	BM1_1233	BR0878
BOV_0870	BruAb1_0891	BAB1_0898	BM1_1232	BR0879
BOV_0871	BruAb1_0892	BAB1_0899	BM1_1231	BR0880
BOV_0872	BruAb1_0893	BAB1_0900	BM1_1230	BR0881
BOV_0873	BruAb1_0894	BAB1_0901	BM1_1229	BR0882
BOV_0874	BruAb1_0895	BAB1_0902	BM1_1228	BR0883
BOV_0875	BruAb1_0896	BAB1_0903	BM1_1227	BR0884
BOV_0876	BruAb1_0897	BAB1_0904	BM1_1226	BR0885
BOV_0877	BruAb1_0898	BAB1_0905	BM1_1225	BR0886
BOV_0878	BruAb1_0899	BAB1_0906	BM1_1224	BR0887
BOV_0884	BruAb1_0900	BAB1_0907	BM1_1223	BR0888
BOV_0885	BruAb1_0901	BAB1_0908	BM1_1222	BR0889
BOV_0886	BruAb1_0902	BAB1_0909	BM1_1221	BR0890
BOV_0887	BruAb1_0903	BAB1_0910	BM1_1220	BR0891
BOV_0888	BruAb1_0904	BAB1_0911	BM1_1219	BR0892
BOV_0889	BruAb1_0905	BAB1_0912	BM1_1218	BR0893
BOV_0890	BruAb1_0906	BAB1_0913	BM1_1217	BR0894
BOV_0891	BruAb1_0907	BAB1_0914	BM1_1216	BR0895
BOV_0892	BruAb1_0908	BAB1_0915	BM1_1215	BR0896
BOV_0893	BruAb1_0909	BAB1_0916	BM1_1214	BR0897
BOV_0895	BruAb1_0910	BAB1_0917	BM1_1212	BR0898
BOV_0896	BruAb1_0911	BAB1_0918	BM1_1211	BR0899
BOV_0897	BruAb1_0912	BAB1_0919	BM1_1210	BR0900
Bovi_25840_Ch1	Babo_bv1_9_941_Ch1	Babo_2308_Ch1	Bmel_16M_Ch1	BR0901
BOV_0898	----------	BAB1_0920	BM1_1209	BR0902
BOV_0899	BruAb1_0914	BAB1_0921	BM1_1208	BR0903
BOV_0900	BruAb1_0915	BAB1_0922	BM1_1207	BR0904
----------	BruAb1_0916	BAB1_0923	BM1_1206	BR0905
BOV_0902	BruAb1_0917	BAB1_0924	BM1_1205	BR0906
BOV_0903	BruAb1_0918	BAB1_0925	BM1_1204	BR0907
BOV_0904	BruAb1_0919	BAB1_0926	BM1_1203	BR0908
BOV_0905	BruAb1_0920	BAB1_0927	BM1_1202	BR0909
BOV_0906	BruAb1_0921	BAB1_0928	BM1_1201	BR0910
BOV_0907	BruAb1_0922	BAB1_0929	----------	BR0911
BOV_0908	BruAb1_0923	BAB1_0930	BM1_1198	BR0912
BOV_0909	BruAb1_0924	----------	BM1_1197	BR0913
Bovi_25840_Ch1	Babo_bv1_9_941_Ch1	Babo_2308_Ch1	Bmel_16M_Ch1	BR0914
BOV_0910	BruAb1_0925	BAB1_0931	BM1_1196	BR0915
BOV_0911	BruAb1_0926	BAB1_0932	BM1_1195	BR0916
BOV_A0718	----------	----------	----------	BR0918
Bovi_25840_Ch1/Ch2	Babo_bv1_9_941_Ch1/Ch2	Babo_2308_Ch1/Ch2	Bmel_16M_Ch1/Ch2	BR0919
BOV_0915	BruAb1_0930	BAB1_0938	----------	BR0921
BOV_0916	BruAb1_0931	BAB1_0939	BM1_1190	BR0922
----------	BruAb1_0932	BAB1_0940	BM1_1189	BR0923
----------	BruAb1_0933	BAB1_0941	BM1_1188	BR0924
BOV_0919	BruAb1_0934	BAB1_0942	BM1_1187	BR0925
BOV_0920	BruAb1_0935	BAB1_0943	BM1_1186	BR0926
BOV_0922	BruAb1_0936	BAB1_0944	BM1_1185	BR0927
BOV_0921	BruAb1_0937	BAB1_0945	BM1_1184	BR0928
BOV_0923	BruAb1_0938	BAB1_0946	BM1_1183	BR0929
BOV_0924	BruAb1_0939	BAB1_0947	BM1_1182	BR0930
BOV_0925	BruAb1_0940	BAB1_0948	BM1_1181	BR0931
BOV_0926	BruAb1_0941	BAB1_0949	BM1_1180	BR0932
BOV_0927	BruAb1_0942	BAB1_0950	BM1_1179	BR0933
BOV_0928	BruAb1_0943	BAB1_0951	BM1_1178	BR0934
BOV_0929	BruAb1_0944	BAB1_0952	BM1_1177	BR0935
BOV_0930	BruAb1_0945	BAB1_0953	BM1_1176	BR0936
BOV_0932	BruAb1_0946	BAB1_0954	BM1_1174	BR0937
BOV_0933	BruAb1_0947	BAB1_0955	BM1_1173	BR0938
BOV_0934	BruAb1_0948	BAB1_0956	BM1_1172	BR0939
BOV_0935	----------	----------	BM1_1171	BR0940
----------	BruAb1_0950	BAB1_0959	BM1_1170	BR0941
BOV_0936	BruAb1_0951	BAB1_0960	BM1_1169	BR0942
Bovi_25840_Ch1	Babo_bv1_9_941_Ch1	Babo_2308_Ch1	Bmel_16M_Ch1	BR0943
BOV_0937	BruAb1_0953	BAB1_0962	BM1_1167	BR0944
BOV_0938	BruAb1_0954	BAB1_0963	BM1_1166	BR0945
BOV_0939	BruAb1_0955	BAB1_0964	BM1_1165	BR0946
----------	BruAb1_0956	BAB1_0965	----------	BR0947
BOV_0940	BruAb1_0957	BAB1_0966	BM1_1164	BR0948
BOV_0943	----------	----------	BM1_1160	BR0950
BOV_0944	----------	----------	BM1_1159	BR0951
----------	----------	----------	----------	BR0952
----------	----------	----------	----------	BR0953
----------	----------	----------	----------	BR0954
BOV_0854	BruAb1_0874	BAB1_0881	BM1_1250	BR0955
BOV_0946	----------	BAB1_0971	----------	BR0956
BOV_0947	BruAb1_0963	BAB1_0972	BM1_1156	BR0957
BOV_0948	BruAb1_0964	BAB1_0973	BM1_1155	BR0958
BOV_0949	BruAb1_0965	BAB1_0974	BM1_1154	BR0959
BOV_0950	----------	----------	BM1_1153	BR0960
BOV_0951	BruAb1_0967	BAB1_0977	BM1_1152	BR0961
BOV_0952	----------	----------	BM1_1150	BR0962
----------	BruAb1_0969	BAB1_0980	BM1_1148	BR0963
----------	BruAb1_0970	BAB1_0981	BM1_1146	BR0964
----------	BruAb1_0971	BAB1_0982	BM1_1145	BR0965
----------	BruAb1_0972	BAB1_0983	BM1_1143	BR0966
----------	BruAb1_0973	----------	BM1_1142	BR0967
----------	BruAb1_0974	BAB1_0986	BM1_1141	BR0968
----------	BruAb1_0975	BAB1_0987	BM1_1140	BR0969
----------	----------	----------	BM1_1139	BR0970
----------	----------	----------	BM1_1138	BR0971
----------	BruAb1_0978	BAB1_0991	BM1_1136	BR0972
----------	BruAb1_0979	BAB1_0992	----------	BR0973
----------	BruAb1_0980	BAB1_0993	BM1_1134	BR0974
----------	BruAb1_0981	BAB1_0994	BM1_1133	BR0975
Bovi_25840_Ch1/Ch2	Babo_bv1_9_941_Ch1/Ch2	Babo_2308_Ch1/Ch2	Bmel_16M_Ch1/Ch2	BR0977
----------	----------	----------	BM1_1129	BR0979
----------	BruAb1_0986	----------	BM1_1128	BR0980
----------	BruAb1_0987	BAB1_0999	BM1_1127	BR0981
----------	BruAb1_0988	BAB1_1000	BM1_1126	BR0982
----------	BruAb1_0989	BAB1_1001	BM1_1125	BR0983
----------	BruAb1_0990	BAB1_1002	BM1_1124	BR0984
----------	BruAb1_0991	BAB1_1003	BM1_1123	BR0985
----------	----------	----------	BM1_1122	BR0986
----------	BruAb1_0993	BAB1_1006	BM1_1121	BR0987
----------	BruAb1_0994	BAB1_1007	----------	BR0988
BOV_0957	BruAb1_0995	BAB1_1008	BM1_1119	BR0989
BOV_0958	BruAb1_0996	BAB1_1009	BM1_1118	BR0990
BOV_0959	BruAb1_0997	BAB1_1010	BM1_1117	BR0991
BOV_0960	BruAb1_0998	BAB1_1011	BM1_1116	BR0992
BOV_0961	BruAb1_0999	BAB1_1012	BM1_1115	BR0993
----------	BruAb1_1000	BAB1_1013	----------	BR0994
BOV_0962	BruAb1_1001	BAB1_1014	BM1_1114	BR0995
BOV_0963	BruAb1_1002	BAB1_1015	BM1_1113	BR0996
BOV_0964	BruAb1_1003	BAB1_1016	BM1_1112	BR0997
BOV_0965	BruAb1_1004	BAB1_1017	BM1_1111	BR0998
----------	----------	BAB1_1018	----------	BR0999
BOV_0966	BruAb1_1005	BAB1_1019	BM1_1109	BR1000
BOV_0967	BruAb1_1006	BAB1_1020	BM1_1108	BR1001
BOV_0968	BruAb1_1007	BAB1_1021	BM1_1107	BR1002
BOV_0969	BruAb1_1008	BAB1_1022	BM1_1106	BR1003
BOV_0970	BruAb1_1009	BAB1_1023	BM1_1105	BR1004
BOV_0971	BruAb1_1010	BAB1_1024	BM1_1104	BR1005
BOV_0973	BruAb1_1011	BAB1_1025	BM1_1103	BR1006
BOV_0974	BruAb1_1012	BAB1_1026	BM1_1102	BR1007
BOV_0975	BruAb1_1013	BAB1_1027	BM1_1101	BR1008
----------	BruAb1_1014	BAB1_1028	BM1_1100	BR1009
BOV_0976	BruAb1_1015	----------	BM1_1099	BR1010
BOV_0977	BruAb1_1016	BAB1_1029	BM1_1098	BR1011
BOV_0978	BruAb1_1017	BAB1_1030	BM1_1097	BR1012
BOV_0979	BruAb1_1018	BAB1_1031	BM1_1096	BR1013
BOV_0980	BruAb1_1019	BAB1_1032	BM1_1095	BR1014
BOV_0981	BruAb1_1020	BAB1_1033	BM1_1094	BR1015
BOV_0983	BruAb1_1021	BAB1_1034	BM1_1093	BR1016
BOV_0984	BruAb1_1022	BAB1_1036	BM1_1092	BR1017
BOV_0985	BruAb1_1023	BAB1_1037	BM1_1091	BR1018
BOV_0986	BruAb1_1024	BAB1_1038	BM1_1090	BR1019
BOV_0987	BruAb1_1025	BAB1_1039	BM1_1089	BR1020
BOV_0988	BruAb1_1026	BAB1_1040	BM1_1088	BR1021
BOV_0989	BruAb1_1027	BAB1_1041	BM1_1087	BR1022
----------	BruAb1_1028	BAB1_1042	----------	BR1023
BOV_0990	BruAb1_1029	BAB1_1043	BM1_1086	BR1024
Bovi_25840_Ch1	Babo_bv1_9_941_Ch1	Babo_2308_Ch1	Bmel_16M_Ch1	BR1025
BOV_0992	BruAb1_1031	BAB1_1045	BM1_1084	BR1026
BOV_0994	BruAb1_1033	BAB1_1048	BM1_1082	BR1028
BOV_0995	BruAb1_1034	BAB1_1049	BM1_1081	BR1029
BOV_0996	BruAb1_1035	BAB1_1050	BM1_1080	BR1030
BOV_0997	BruAb1_1036	BAB1_1051	BM1_1079	BR1031
BOV_0998	BruAb1_1037	BAB1_1052	BM1_1078	BR1032
BOV_0999	BruAb1_1038	BAB1_1053	BM1_1077	BR1033
BOV_1000	BruAb1_1039	BAB1_1054	BM1_1076	BR1034
----------	BruAb1_1040	BAB1_1055	BM1_1075	BR1035
BOV_1002	BruAb1_1041	BAB1_1056	BM1_1074	BR1036
----------	BruAb1_1042	BAB1_1057	----------	BR1037
BOV_1003	BruAb1_1043	BAB1_1058	BM1_1073	BR1038
BOV_1004	BruAb1_1044	----------	BM1_1071	BR1039
BOV_1005	BruAb1_1045	BAB1_1060	BM1_1070	BR1040
BOV_1007	BruAb1_1046	BAB1_1061	BM1_1069	BR1041
BOV_1008	BruAb1_1048	BAB1_1063	BM1_1067	BR1043
----------	BruAb1_1049	BAB1_1064	BM1_1066	BR1044
BOV_1009	BruAb1_1050	BAB1_1065	BM1_1065	BR1045
----------	----------	BAB1_1066	BM1_1064	BR1046
BOV_1012	BruAb1_1052	BAB1_1068	BM1_1062	BR1047
BOV_1013	BruAb1_1053	BAB1_1069	BM1_1061	BR1048
BOV_1014	BruAb1_1054	BAB1_1070	BM1_1060	BR1049
----------	BruAb1_1055	BAB1_1071	----------	BR1050
----------	BruAb1_1056	----------	BM1_1058	BR1051
BOV_1017	BruAb1_1057	BAB1_1072	BM1_1057	BR1052
BOV_1018	BruAb1_1058	BAB1_1073	BM1_1056	BR1053
BOV_1019	BruAb1_1059	BAB1_1074	BM1_1055	BR1054
BOV_1020	BruAb1_1060	BAB1_1075	BM1_1054	BR1055
BOV_1021	BruAb1_1061	BAB1_1076	BM1_1053	BR1056
BOV_1022	----------	----------	BM1_1052	BR1057
BOV_1023	BruAb1_1062	BAB1_1077	BM1_1051	BR1058
BOV_1024	----------	----------	BM1_1050	BR1059
Bovi_25840_Ch1	----------	----------	----------	BR1060
BOV_1026	----------	----------	BM1_1048	BR1061
----------	----------	----------	BM1_1047	BR1062
BOV_1028	BruAb1_1068	BAB1_1085	BM1_1046	BR1063
BOV_1029	BruAb1_1069	BAB1_1086	BM1_1045	BR1064
----------	BruAb1_1070	BAB1_1087	----------	BR1065
BOV_1030	BruAb1_1071	BAB1_1088	BM1_1044	BR1066
BOV_1031	BruAb1_1072	BAB1_1089	BM1_1043	BR1067
BOV_1032	BruAb1_1073	BAB1_1090	BM1_1042	BR1068
BOV_1033	BruAb1_1074	BAB1_1091	----------	BR1069
BOV_1034	BruAb1_1075	BAB1_1092	BM1_1039	BR1070
BOV_1035	BruAb1_1076	BAB1_1093	BM1_1038	BR1071
----------	BruAb1_1077	BAB1_1094	----------	BR1072
BOV_1039	BruAb1_1078	BAB1_1095	BM1_1035	BR1073
BOV_1040	BruAb1_1079	BAB1_1096	BM1_1034	BR1074
BOV_1041	BruAb1_1080	BAB1_1097	BM1_1033	BR1075
BOV_1042	BruAb1_1081	BAB1_1098	BM1_1032	BR1076
BOV_1043	BruAb1_1082	BAB1_1099	BM1_1031	BR1077
----------	BruAb1_1083	BAB1_1100	BM1_1027	BR1078
----------	BruAb1_1084	BAB1_1101	BM1_1026	BR1079
----------	----------	----------	----------	BR1080
Bovi_25840_Ch1	----------	----------	Bmel_16M_Ch1	BR1081
----------	Babo_bv1_9_941_Ch1	Babo_2308_Ch1	Bmel_16M_Ch1	BR1082
----------	----------	----------	BM1_1018	BR1083
BOV_1045	----------	----------	BM1_1016	BR1084
----------	BruAb1_1091	BAB1_1109	BM1_1015	BR1085
BOV_1048	BruAb1_1092	BAB1_1110	BM2_0419	BR1086
BOV_1047	BruAb1_1093	BAB1_1111	BM1_1012	BR1087
----------	BruAb1_1094	BAB1_1112	BM1_1011	BR1088
BOV_1050	BruAb1_1095	BAB1_1113	BM1_1010	BR1089
BOV_1051	BruAb1_1096	BAB1_1114	BM1_1009	BR1090
BOV_1052	BruAb1_1097	BAB1_1115	BM1_1008	BR1091
BOV_1053	BruAb1_1098	BAB1_1116	BM1_1007	BR1092
BOV_1054	BruAb1_1099	BAB1_1117	BM1_1006	BR1093
BOV_1055	BruAb1_1100	BAB1_1118	BM1_1005	BR1094
BOV_1056	BruAb1_1101	BAB1_1119	BM1_1004	BR1095
----------	BruAb1_1102	BAB1_1120	----------	BR1096
BOV_1058	BruAb1_1103	BAB1_1121	BM1_1002	BR1097
BOV_1059	BruAb1_1104	BAB1_1122	BM1_1001	BR1098
BOV_1060	BruAb1_1105	BAB1_1123	BM1_1000	BR1099
BOV_1061	BruAb1_1106	BAB1_1124	BM1_0999	BR1100
----------	----------	BAB1_1125	----------	BR1101
BOV_1062	BruAb1_1108	BAB1_1126	BM1_0998	BR1102
----------	BruAb1_1109	BAB1_1127	BM1_0997	BR1103
BOV_1063	BruAb1_1110	BAB1_1128	BM1_0996	BR1104
BOV_1064	BruAb1_1111	BAB1_1129	BM1_0995	BR1105
BOV_1065	BruAb1_1112	BAB1_1130	BM1_0994	BR1106
BOV_1067	BruAb1_1113	----------	----------	BR1107
BOV_1066	BruAb1_1114	BAB1_1131	BM1_0993	BR1108
BOV_1068	BruAb1_1115	BAB1_1132	BM1_0992	BR1109
BOV_1069	BruAb1_1116	BAB1_1133	BM1_0991	BR1110
BOV_1070	BruAb1_1117	BAB1_1134	BM1_0990	BR1111
----------	BruAb1_1118	BAB1_1135	BM1_0989	BR1112
BOV_1071	----------	----------	BM1_0988	BR1113
BOV_1072	BruAb1_1120	BAB1_1137	BM1_0986	BR1114
BOV_1073	BruAb1_1121	BAB1_1138	BM1_0985	BR1115
BOV_1074	BruAb1_1122	BAB1_1139	BM1_0984	BR1116
BOV_1075	BruAb1_1123	BAB1_1140	BM1_0983	BR1117
BOV_1076	BruAb1_1124	BAB1_1141	BM1_0982	BR1118
BOV_1077	BruAb1_1125	BAB1_1142	BM1_0981	BR1119
BOV_1078	BruAb1_1126	BAB1_1143	BM1_0980	BR1120
BOV_1079	BruAb1_1127	BAB1_1144	BM1_0979	BR1121
BOV_1080	----------	----------	BM1_0978	BR1122
BOV_1081	BruAb1_1129	BAB1_1146	BM1_0977	BR1123
BOV_1082	BruAb1_1130	BAB1_1147	BM1_0976	BR1124
BOV_1083	BruAb1_1131	BAB1_1148	BM1_0975	BR1125
BOV_1084	BruAb1_1132	BAB1_1149	BM1_0974	BR1126
BOV_1085	BruAb1_1133	BAB1_1150	BM1_0973	BR1127
BOV_1086	BruAb1_1134	BAB1_1151	BM1_0972	BR1128
BOV_1087	BruAb1_1135	BAB1_1152	BM1_0971	BR1129
BOV_1088	BruAb1_1136	BAB1_1153	BM1_0970	BR1130
BOV_1089	BruAb1_1137	BAB1_1154	BM1_0969	BR1131
BOV_1092	BruAb1_1138	BAB1_1155	BM1_0968	BR1132
BOV_1093	BruAb1_1139	BAB1_1156	BM1_0967	BR1133
BOV_1094	BruAb1_1140	BAB1_1157	BM1_0966	BR1134
----------	BruAb1_1141	BAB1_1158	----------	BR1135
BOV_1095	BruAb1_1142	BAB1_1159	BM1_0965	BR1136
BOV_1096	BruAb1_1143	BAB1_1160	BM1_0964	BR1137
BOV_1097	BruAb1_1144	BAB1_1161	BM1_0963	BR1138
BOV_1098	BruAb1_1145	BAB1_1162	BM1_0962	BR1139
BOV_1099	BruAb1_1146	BAB1_1163	BM1_0961	BR1140
BOV_1100	BruAb1_1147	BAB1_1164	BM1_0960	BR1141
BOV_1101	BruAb1_1148	BAB1_1165	BM1_0959	BR1142
BOV_1102	BruAb1_1149	BAB1_1166	BM1_0958	BR1143
BOV_1104	BruAb1_1150	BAB1_1167	BM1_0957	BR1144
----------	BruAb1_1151	BAB1_1168	----------	BR1145
----------	BruAb1_1152	----------	----------	BR1146
BOV_1105	BruAb1_1153	BAB1_1169	BM1_0954	BR1147
BOV_1106	BruAb1_1154	BAB1_1170	BM1_0953	BR1148
BOV_1107	BruAb1_1155	BAB1_1171	BM1_0952	BR1149
BOV_1108	BruAb1_1156	BAB1_1172	BM1_0951	BR1150
BOV_1109	BruAb1_1157	BAB1_1173	BM1_0950	BR1151
BOV_1110	BruAb1_1158	BAB1_1174	BM1_0949	BR1152
BOV_1111	BruAb1_1159	BAB1_1175	BM1_0948	BR1153
BOV_1112	BruAb1_1160	BAB1_1176	BM1_0947	BR1154
----------	BruAb1_1161	BAB1_1177	----------	BR1155
BOV_1113	BruAb1_1162	BAB1_1178	BM1_0946	BR1156
BOV_1114	BruAb1_1163	BAB1_1179	BM1_0945	BR1157
BOV_1115	BruAb1_1164	BAB1_1180	BM1_0944	BR1158
BOV_1116	BruAb1_1165	BAB1_1181	BM1_0943	BR1159
BOV_1117	BruAb1_1166	BAB1_1182	BM1_0942	BR1160
BOV_1118	BruAb1_1167	BAB1_1183	BM1_0941	BR1161
BOV_1119	BruAb1_1168	BAB1_1184	BM1_0940	BR1162
BOV_1120	BruAb1_1169	----------	BM1_0939	BR1163
BOV_1121	BruAb1_1170	BAB1_1186	BM1_0938	BR1164
BOV_1122	BruAb1_1171	BAB1_1187	BM1_0937	BR1165
BOV_1123	BruAb1_1172	BAB1_1188	BM1_0936	BR1166
BOV_1124	BruAb1_1173	BAB1_1189	BM1_0935	BR1167
BOV_1125	BruAb1_1174	BAB1_1190	BM1_0934	BR1168
BOV_1126	BruAb1_1175	BAB1_1191	BM1_0933	BR1169
BOV_1127	BruAb1_1176	BAB1_1192	BM1_0932	BR1170
----------	BruAb1_1177	----------	BM1_0931	BR1171
BOV_1129	BruAb1_1178	BAB1_1193	BM1_0930	BR1172
BOV_1130	BruAb1_1179	BAB1_1194	BM1_0929	BR1173
BOV_1131	BruAb1_1180	BAB1_1195	BM1_0928	BR1174
BOV_1134	----------	----------	BM1_0927	BR1175
BOV_1135	BruAb1_1182	BAB1_1198	BM1_0926	BR1176
BOV_1136	BruAb1_1183	BAB1_1199	BM1_0925	BR1177
BOV_1137	BruAb1_1184	BAB1_1200	----------	BR1178
BOV_1138	BruAb1_1185	BAB1_1201	BM1_0922	BR1179
BOV_1139	BruAb1_1186	BAB1_1202	BM1_0921	BR1180
BOV_1140	BruAb1_1187	----------	BM1_0920	BR1181
BOV_1143	BruAb1_1188	----------	BM1_0919	BR1182
BOV_1144	BruAb1_1189	BAB1_1206	BM1_0918	BR1183
----------	----------	BAB1_1207	----------	BR1184
BOV_1145	BruAb1_1190	BAB1_1208	BM1_0917	BR1185
BOV_1146	BruAb1_1191	----------	BM1_0916	BR1186
BOV_1147	BruAb1_1192	BAB1_1209	BM1_0915	BR1187
BOV_1149	BruAb1_1194	BAB1_1211	BM1_0913	BR1189
----------	BruAb1_1195	BAB1_1212	BM1_0912	BR1190
----------	BruAb1_1196	BAB1_1213	BM1_0911	BR1191
----------	BruAb1_1197	BAB1_1214	BM1_0910	BR1192
BOV_1155	BruAb1_1198	BAB1_1215	BM1_0909	BR1193
BOV_1156	BruAb1_1199	BAB1_1216	BM1_0908	BR1194
BOV_1157	BruAb1_1200	BAB1_1217	BM1_0907	BR1195
BOV_1158	BruAb1_1201	BAB1_1218	BM1_0906	BR1196
BOV_1159	BruAb1_1202	BAB1_1219	BM1_0905	BR1197
BOV_1160	BruAb1_1203	BAB1_1220	BM1_0904	BR1198
BOV_1161	BruAb1_1204	BAB1_1221	BM1_0903	BR1199
BOV_1163	BruAb1_1205	BAB1_1222	BM1_0902	BR1200
BOV_1164	BruAb1_1206	BAB1_1223	BM1_0901	BR1201
BOV_1165	BruAb1_1207	BAB1_1224	BM1_0899	BR1202
BOV_1166	BruAb1_1208	BAB1_1225	BM1_0898	BR1203
BOV_1167	BruAb1_1209	BAB1_1226	BM1_0897	BR1204
BOV_1168	BruAb1_1210	BAB1_1227	BM1_0896	BR1205
BOV_1169	BruAb1_1211	BAB1_1228	BM1_0895	BR1206
BOV_1170	BruAb1_1212	BAB1_1229	BM1_0894	BR1207
BOV_1171	BruAb1_1213	BAB1_1230	BM1_0893	BR1208
BOV_1172	BruAb1_1214	BAB1_1231	BM1_0892	BR1209
BOV_1173	BruAb1_1215	BAB1_1232	BM1_0891	BR1210
BOV_1174	BruAb1_1216	BAB1_1233	BM1_0890	BR1211
BOV_1175	BruAb1_1217	BAB1_1234	BM1_0889	BR1212
BOV_1176	BruAb1_1218	BAB1_1235	BM1_0888	BR1213
BOV_1177	BruAb1_1219	BAB1_1236	BM1_0887	BR1214
BOV_1178	BruAb1_1220	BAB1_1237	BM1_0886	BR1215
BOV_1179	BruAb1_1221	BAB1_1238	BM1_0885	BR1216
BOV_1180	BruAb1_1222	BAB1_1239	BM1_0884	BR1217
BOV_1181	BruAb1_1223	BAB1_1240	BM1_0883	BR1218
BOV_1182	BruAb1_1224	BAB1_1241	BM1_0882	BR1219
BOV_1183	BruAb1_1225	BAB1_1242	BM1_0881	BR1220
BOV_1184	BruAb1_1226	BAB1_1243	BM1_0880	BR1221
BOV_1185	BruAb1_1227	BAB1_1244	BM1_0879	BR1222
BOV_1186	BruAb1_1228	BAB1_1245	BM1_0878	BR1223
BOV_1187	BruAb1_1229	BAB1_1246	BM1_0877	BR1224
BOV_1188	BruAb1_1230	BAB1_1247	BM1_0876	BR1225
BOV_1189	BruAb1_1231	BAB1_1248	BM1_0875	BR1226
BOV_1190	BruAb1_1232	BAB1_1249	BM1_0874	BR1227
BOV_1191	BruAb1_1233	BAB1_1250	BM1_0873	BR1228
BOV_1192	BruAb1_1234	BAB1_1251	BM1_0872	BR1229
BOV_1193	BruAb1_1235	BAB1_1252	BM1_0871	BR1230
BOV_1194	BruAb1_1236	BAB1_1253	BM1_0870	BR1231
BOV_1195	BruAb1_1237	BAB1_1254	BM1_0869	BR1232
BOV_1196	BruAb1_1238	BAB1_1255	BM1_0868	BR1233
BOV_1197	BruAb1_1239	BAB1_1256	BM1_0867	BR1234
BOV_1198	BruAb1_1240	BAB1_1257	BM1_0850	BR1235
BOV_1199	BruAb1_1241	BAB1_1258	BM1_0864	BR1236
BOV_1200	BruAb1_1242	BAB1_1259	BM1_0863	BR1237
BOV_1201	BruAb1_1243	BAB1_1260	BM1_0862	BR1238
BOV_1202	BruAb1_1244	BAB1_1261	BM1_0861	BR1239
----------	BruAb1_1245	----------	----------	BR1240
BOV_1203	BruAb1_1246	BAB1_1262	BM1_0860	BR1241
BOV_1204	BruAb1_1247	BAB1_1263	BM1_0859	BR1242
BOV_1205	BruAb1_1248	BAB1_1264	BM1_0858	BR1243
----------	Babo_bv1_9_941_Ch1	Babo_2308_Ch1	Bmel_16M_Ch1	BR1244
BOV_1206	BruAb1_1249	BAB1_1265	BM1_0857	BR1245
BOV_1207	BruAb1_1250	BAB1_1266	BM1_0856	BR1246
BOV_1208	BruAb1_1251	BAB1_1267	BM1_0855	BR1247
BOV_1209	BruAb1_1252	BAB1_1268	BM1_0854	BR1248
BOV_1210	BruAb1_1253	BAB1_1269	BM1_0853	BR1249
BOV_1211	BruAb1_1254	BAB1_1270	BM1_0852	BR1250
----------	----------	BAB1_1272	----------	BR1252
----------	BruAb1_1256	BAB1_1273	----------	BR1253
BOV_1216	BruAb1_1257	----------	BM1_0847	BR1254
BOV_1218	BruAb1_1259	BAB1_1275	BM1_0845	BR1256
----------	BruAb1_1260	BAB1_1276	----------	BR1257
BOV_1219	BruAb1_1261	BAB1_1277	BM1_0844	BR1258
BOV_1220	BruAb1_1262	BAB1_1278	BM1_0843	BR1259
BOV_1221	BruAb1_1263	BAB1_1279	BM1_0842	BR1260
BOV_1223	BruAb1_1264	BAB1_1280	BM1_0841	BR1261
BOV_1224	BruAb1_1265	BAB1_1281	BM1_0840	BR1262
BOV_1225	----------	----------	----------	BR1263
BOV_1226	BruAb1_1266	BAB1_1282	BM1_0839	BR1264
BOV_1227	BruAb1_1267	BAB1_1283	BM1_0838	BR1265
BOV_1228	BruAb1_1268	BAB1_1284	BM1_0837	BR1266
----------	BruAb1_1269	BAB1_1285	----------	BR1267
BOV_1229	BruAb1_1270	BAB1_1286	BM1_0836	BR1268
----------	----------	----------	BM1_0835	BR1269
BOV_1231	BruAb1_1272	BAB1_1290	BM1_0834	BR1270
BOV_1232	BruAb1_1273	BAB1_1291	BM1_0833	BR1271
BOV_1233	----------	----------	----------	BR1272
BOV_1236	BruAb1_1274	BAB1_1292	BM1_0832	BR1273
BOV_1237	BruAb1_1275	BAB1_1293	BM1_0831	BR1274
BOV_1238	BruAb1_1276	BAB1_1294	BM1_0830	BR1275
BOV_1239	BruAb1_1277	BAB1_1295	BM1_0829	BR1276
----------	BruAb1_1278	BAB1_1296	----------	BR1277
BOV_1243	BruAb1_1279	BAB1_1297	BM1_0825	BR1278
----------	BruAb1_1280	----------	----------	BR1279
----------	BruAb1_1281	BAB1_1298	----------	BR1280
BOV_1244	BruAb1_1282	BAB1_1299	BM1_0824	BR1281
BOV_1245	BruAb1_1283	BAB1_1300	BM1_0823	BR1282
BOV_1246	BruAb1_1284	BAB1_1301	BM1_0822	BR1283
BOV_1247	BruAb1_1285	BAB1_1302	BM1_0821	BR1284
BOV_1248	BruAb1_1286	BAB1_1303	BM1_0819	BR1285
BOV_1249	BruAb1_1287	BAB1_1304	BM1_0818	BR1286
BOV_1250	BruAb1_1288	BAB1_1305	BM1_0817	BR1287
BOV_1251	BruAb1_1289	BAB1_1306	BM1_0816	BR1288
BOV_1252	BruAb1_1290	BAB1_1307	BM1_0815	BR1289
BOV_1253	BruAb1_1291	BAB1_1308	BM1_0814	BR1290
Bovi_25840_Ch1	Babo_bv1_9_941_Ch1	Babo_2308_Ch1	Bmel_16M_Ch1	BR1291
BOV_1255	----------	----------	BM1_0811	BR1292
BOV_1257	BruAb1_1294	BAB1_1313	BM1_0810	BR1293
BOV_1256	BruAb1_1295	BAB1_1314	BM1_0809	BR1294
BOV_1258	BruAb1_1296	BAB1_1315	BM1_0808	BR1295
BOV_1259	BruAb1_1297	BAB1_1316	BM1_0807	BR1296
BOV_1260	BruAb1_1298	BAB1_1317	BM1_0806	BR1297
BOV_1261	BruAb1_1299	BAB1_1318	BM1_0805	BR1298
BOV_1263	BruAb1_1300	BAB1_1319	BM1_0804	BR1299
BOV_1262	BruAb1_1301	BAB1_1320	BM1_0803	BR1300
BOV_1264	BruAb1_1302	BAB1_1321	BM1_0802	BR1301
BOV_1265	BruAb1_1303	BAB1_1322	BM1_0801	BR1302
BOV_1267	BruAb1_1304	BAB1_1323	----------	BR1303
BOV_1266	BruAb1_1305	BAB1_1324	BM1_0799	BR1304
BOV_1268	BruAb1_1306	BAB1_1325	BM1_0798	BR1305
BOV_1269	BruAb1_1307	BAB1_1326	BM1_0797	BR1306
BOV_1270	BruAb1_1308	BAB1_1327	BM1_0796	BR1307
BOV_1271	BruAb1_1309	BAB1_1328	BM1_0795	BR1308
BOV_1272	BruAb1_1310	----------	BM1_0794	BR1309
BOV_1273	BruAb1_1311	BAB1_1330	BM1_0793	BR1310
BOV_1274	BruAb1_1312	BAB1_1331	BM1_0792	BR1311
----------	BruAb1_1313	BAB1_1332	----------	BR1312
BOV_1276	BruAb1_1315	BAB1_1334	BM1_0790	BR1314
BOV_1277	BruAb1_1316	BAB1_1335	BM1_0789	BR1315
----------	BruAb1_1317	BAB1_1336	BM1_0788	BR1316
Bovi_25840_Ch1	Babo_bv1_9_941_Ch1	Babo_2308_Ch1	Bmel_16M_Ch1	BR1317
----------	BruAb1_1319	BAB1_1338	BM1_0786	BR1319
BOV_1281	BruAb1_1321	BAB1_1341	BM1_0782	BR1321
----------	BruAb1_1323	----------	BM1_0779	BR1323
BOV_1284	BruAb1_1324	BAB1_1344	BM1_0778	BR1324
BOV_1285	BruAb1_1325	BAB1_1345	BM1_0777	BR1325
BOV_1286	BruAb1_1326	BAB1_1346	BM1_0776	BR1326
----------	----------	BAB1_1347	----------	BR1327
BOV_1288	BruAb1_1328	BAB1_1349	BM1_0773	BR1328
BOV_1289	BruAb1_1329	BAB1_1350	BM1_0772	BR1329
BOV_1290	BruAb1_1330	BAB1_1351	BM1_0771	BR1330
----------	BruAb1_1331	BAB1_1352	----------	BR1331
BOV_1292	BruAb1_1332	BAB1_1353	BM1_0768	BR1332
BOV_1293	BruAb1_1333	BAB1_1354	BM1_0767	BR1333
----------	----------	----------	BM1_0766	BR1334
----------	----------	----------	BM1_0765	BR1335
BOV_1296	BruAb1_1334	BAB1_1355	BM1_0763	BR1336
BOV_1297	BruAb1_1335	BAB1_1356	BM1_0762	BR1337
BOV_1298	BruAb1_1336	BAB1_1357	BM1_0761	BR1338
----------	----------	----------	BM1_0760	BR1339
BOV_1300	----------	----------	BM1_0759	BR1340
----------	BruAb1_1339	BAB1_1361	----------	BR1341
----------	BruAb1_1340	BAB1_1362	----------	BR1342
BOV_1303	BruAb1_1341	BAB1_1363	BM1_0756	BR1343
BOV_1302	BruAb1_1342	BAB1_1364	BM1_0755	BR1344
BOV_1304	BruAb1_1343	BAB1_1365	BM1_0754	BR1345
BOV_1305	BruAb1_1344	BAB1_1366	BM1_0753	BR1346
BOV_1306	BruAb1_1345	BAB1_1367	BM1_0752	BR1347
----------	BruAb1_1346	----------	BM1_0751	BR1348
BOV_1307	BruAb1_1347	BAB1_1368	BM1_0750	BR1349
----------	Babo_bv1_9_941_Ch1	Babo_2308_Ch1	Bmel_16M_Ch1	BR1350
BOV_1309	BruAb1_1349	BAB1_1371	BM1_0747	BR1351
----------	----------	BAB1_1372	BM1_0746	BR1352
----------	BruAb1_1350	BAB1_1373	BM1_0745	BR1353
BOV_1310	BruAb1_1351	BAB1_1374	BM1_0744	BR1354
----------	BruAb1_1352	----------	----------	BR1355
BOV_1312	BruAb1_1353	BAB1_1376	BM1_0742	BR1356
BOV_1313	BruAb1_1354	BAB1_1377	BM1_0741	BR1357
BOV_1314	BruAb1_1355	BAB1_1378	BM1_0740	BR1358
BOV_1315	BruAb1_1356	----------	BM1_0739	BR1359
----------	BruAb1_1357	BAB1_1380	BM1_0738	BR1360
BOV_1317	BruAb1_1358	BAB1_1381	BM1_0737	BR1361
BOV_1318	BruAb1_1359	BAB1_1382	BM1_0736	BR1362
----------	BruAb1_1360	BAB1_1383	BM1_0735	BR1363
BOV_1320	BruAb1_1361	BAB1_1384	BM1_0734	BR1364
BOV_1321	BruAb1_1362	BAB1_1385	----------	BR1365
BOV_1322	BruAb1_1363	BAB1_1386	BM1_0731	BR1366
BOV_1323	BruAb1_1364	BAB1_1387	BM1_0730	BR1367
BOV_1324	BruAb1_1365	BAB1_1388	----------	BR1368
BOV_1325	BruAb1_1366	BAB1_1389	BM1_0727	BR1369
BOV_1326	BruAb1_1367	BAB1_1390	BM1_0726	BR1370
BOV_1327	BruAb1_1368	BAB1_1391	BM1_0725	BR1371
BOV_1328	BruAb1_1369	BAB1_1392	BM1_0724	BR1372
----------	----------	BAB1_1393	BM1_0723	BR1373
BOV_1331	BruAb1_1370	----------	BM1_0722	BR1374
BOV_1332	BruAb1_1371	BAB1_1394	BM1_0721	BR1375
BOV_1335	BruAb1_1373	BAB1_1396	BM1_0719	BR1377
BOV_1336	BruAb1_1374	BAB1_1397	BM1_0718	BR1378
----------	BruAb1_1375	BAB1_1398	BM1_0717	BR1379
BOV_1337	BruAb1_1376	BAB1_1399	BM1_0716	BR1380
BOV_1338	BruAb1_1377	BAB1_1400	BM1_0715	BR1381
----------	BruAb1_1378	BAB1_1401	----------	BR1382
BOV_1339	BruAb1_1379	BAB1_1402	BM1_0714	BR1383
BOV_1340	BruAb1_1380	BAB1_1403	BM1_0713	BR1384
BOV_1341	BruAb1_1381	BAB1_1404	BM1_0712	BR1385
BOV_1342	BruAb1_1382	BAB1_1405	BM1_0711	BR1386
BOV_1343	BruAb1_1383	BAB1_1406	BM1_0710	BR1387
BOV_1345	BruAb1_1384	BAB1_1407	BM1_0709	BR1388
BOV_1346	BruAb1_1385	BAB1_1408	BM1_0708	BR1389
BOV_1347	BruAb1_1386	BAB1_1409	BM1_0707	BR1390
BOV_1348	BruAb1_1387	BAB1_1410	BM1_0706	BR1391
BOV_1349	BruAb1_1388	BAB1_1411	BM1_0705	BR1392
----------	----------	BAB1_1412	----------	BR1393
BOV_1350	BruAb1_1389	BAB1_1413	BM1_0704	BR1394
BOV_1351	BruAb1_1390	BAB1_1414	BM1_0703	BR1395
BOV_1352	BruAb1_1391	BAB1_1415	BM1_0702	BR1396
BOV_1353	BruAb1_1392	BAB1_1416	BM1_0701	BR1397
BOV_1354	BruAb1_1393	BAB1_1417	BM1_0700	BR1398
BOV_1355	BruAb1_1394	BAB1_1418	BM1_0699	BR1399
BOV_1356	BruAb1_1395	BAB1_1419	BM1_0698	BR1400
BOV_1358	----------	BAB1_1420	----------	BR1401
BOV_1359	BruAb1_1397	BAB1_1421	BM1_0695	BR1402
BOV_1360	BruAb1_1398	BAB1_1422	BM1_0694	BR1403
BOV_1361	BruAb1_1399	BAB1_1423	BM1_0693	BR1404
BOV_1362	BruAb1_1400	BAB1_1424	BM1_0692	BR1405
BOV_1363	BruAb1_1401	BAB1_1425	BM1_0691	BR1406
BOV_1364	BruAb1_1402	BAB1_1426	BM1_0690	BR1407
BOV_1365	BruAb1_1403	BAB1_1427	BM1_0689	BR1408
----------	BruAb1_1404	BAB1_1428	----------	BR1409
BOV_1366	BruAb1_1405	BAB1_1429	BM1_0688	BR1410
BOV_1367	BruAb1_1406	BAB1_1430	BM1_0687	BR1411
BOV_1368	BruAb1_1407	BAB1_1431	BM1_0685	BR1412
BOV_1369	BruAb1_1408	BAB1_1432	BM1_0684	BR1413
BOV_1370	BruAb1_1409	BAB1_1433	BM1_0683	BR1414
----------	BruAb1_1410	BAB1_1434	BM1_0682	BR1415
BOV_1372	BruAb1_1411	BAB1_1435	BM1_0681	BR1416
----------	BruAb1_1412	BAB1_1436	BM1_0680	BR1417
BOV_1374	BruAb1_1413	BAB1_1437	BM1_0679	BR1418
BOV_1375	BruAb1_1414	BAB1_1438	BM1_0678	BR1419
BOV_1376	BruAb1_1415	BAB1_1439	BM1_0677	BR1420
BOV_1377	BruAb1_1416	BAB1_1440	BM1_0676	BR1421
BOV_1378	BruAb1_1417	BAB1_1441	BM1_0675	BR1422
----------	BruAb1_1418	BAB1_1442	----------	BR1423
BOV_1379	BruAb1_1419	BAB1_1443	BM1_0674	BR1424
BOV_1382	BruAb1_1420	BAB1_1444	BM1_0671	BR1425
BOV_1383	BruAb1_1421	BAB1_1445	BM1_0670	BR1426
BOV_1384	BruAb1_1422	BAB1_1446	BM1_0669	BR1427
BOV_1385	BruAb1_1423	BAB1_1447	BM1_0668	BR1428
BOV_1386	BruAb1_1424	BAB1_1448	BM1_0667	BR1429
BOV_1387	BruAb1_1425	BAB1_1449	BM1_0666	BR1430
BOV_1388	BruAb1_1426	BAB1_1450	BM1_0665	BR1431
BOV_1389	BruAb1_1427	BAB1_1451	BM1_0664	BR1432
BOV_1390	BruAb1_1428	BAB1_1452	BM1_0663	BR1433
BOV_1391	BruAb1_1429	BAB1_1453	BM1_0662	BR1434
BOV_1392	BruAb1_1430	BAB1_1454	BM1_0661	BR1435
BOV_1393	BruAb1_1431	BAB1_1455	BM1_0660	BR1436
BOV_1394	BruAb1_1432	BAB1_1456	BM1_0659	BR1437
BOV_1395	BruAb1_1433	BAB1_1457	BM1_0658	BR1438
BOV_1396	BruAb1_1434	BAB1_1458	BM1_0657	BR1439
----------	BruAb1_1435	BAB1_1459	BM1_0656	BR1440
BOV_1397	BruAb1_1436	BAB1_1460	BM1_0655	BR1441
----------	BruAb1_1437	----------	BM1_0654	BR1442
BOV_1399	BruAb1_1438	BAB1_1461	BM1_0653	BR1443
BOV_1400	BruAb1_1439	BAB1_1462	BM1_0652	BR1444
BOV_1401	BruAb1_1440	BAB1_1463	BM1_0651	BR1445
BOV_1402	BruAb1_1441	BAB1_1464	BM1_0650	BR1446
BOV_1403	BruAb1_1442	BAB1_1465	BM1_0649	BR1447
BOV_1406	BruAb1_1445	BAB1_1468	BM1_0646	BR1450
BOV_1407	BruAb1_1446	BAB1_1469	BM1_0644	BR1451
BOV_1408	BruAb1_1447	BAB1_1470	BM1_0643	BR1452
----------	BruAb1_1448	BAB1_1471	BM1_0642	BR1453
----------	----------	BAB1_1472	BM1_0641	BR1454
BOV_1410	----------	BAB1_1473	----------	BR1455
BOV_1411	BruAb1_1451	BAB1_1474	BM1_0638	BR1456
BOV_1412	BruAb1_1452	BAB1_1475	----------	BR1457
BOV_1413	BruAb1_1453	BAB1_1476	BM1_0637	BR1458
----------	----------	----------	BM1_0636	BR1459
BOV_1415	BruAb1_1455	----------	BM1_0635	BR1460
BOV_1416	BruAb1_1456	BAB1_1481	BM1_0634	BR1461
----------	BruAb1_1457	BAB1_1482	BM1_0633	BR1462
----------	BruAb1_1458	BAB1_1483	BM1_0632	BR1463
BOV_1420	BruAb1_1459	BAB1_1484	BM1_0631	BR1464
BOV_1419	BruAb1_1460	BAB1_1485	BM1_0630	BR1465
BOV_1421	BruAb1_1461	BAB1_1486	BM1_0629	BR1466
----------	BruAb1_1462	BAB1_1487	----------	BR1467
BOV_1422	BruAb1_1463	BAB1_1488	BM1_0628	BR1468
BOV_1423	BruAb1_1464	BAB1_1489	BM1_0627	BR1469
----------	BruAb1_1465	----------	BM1_0625	BR1470
----------	BruAb1_1466	BAB1_1490	BM1_0624	BR1471
BOV_1426	BruAb1_1467	BAB1_1491	BM1_0623	BR1472
BOV_1427	BruAb1_1468	BAB1_1492	BM1_0622	BR1473
BOV_1428	BruAb1_1469	BAB1_1493	BM1_0620	BR1474
BOV_1430	BruAb1_1470	BAB1_1494	BM1_0618	BR1475
----------	BruAb1_1471	BAB1_1495	BM1_0617	BR1476
BOV_1432	BruAb1_1472	BAB1_1496	BM1_0616	BR1477
BOV_1433	BruAb1_1473	BAB1_1497	BM1_0615	BR1478
BOV_1434	BruAb1_1474	BAB1_1498	BM1_0614	BR1479
BOV_1436	BruAb1_1475	BAB1_1499	BM1_0612	BR1480
BOV_1437	BruAb1_1476	BAB1_1500	----------	BR1481
BOV_1438	BruAb1_1477	BAB1_1501	BM1_0609	BR1482
BOV_1439	BruAb1_1478	BAB1_1502	BM1_0608	BR1483
----------	----------	BAB1_1503	BM1_1545	BR1484
----------	BruAb1_1479	BAB1_1504	BM1_0607	BR1485
BOV_1441	BruAb1_1480	BAB1_1505	BM1_0606	BR1486
BOV_1442	BruAb1_1481	----------	----------	BR1487
BOV_1443	BruAb1_1482	BAB1_1508	BM1_0602	BR1488
----------	BruAb1_1483	BAB1_1509	BM1_0601	BR1489
BOV_1444	BruAb1_1484	BAB1_1510	BM1_0600	BR1490
BOV_1445	BruAb1_1485	BAB1_1511	BM1_0599	BR1491
BOV_1446	BruAb1_1486	BAB1_1512	BM1_0598	BR1492
BOV_1447	BruAb1_1487	BAB1_1513	BM1_0597	BR1493
Bovi_25840_Ch1	Babo_bv1_9_941_Ch1	Babo_2308_Ch1	Bmel_16M_Ch1	BR1494
BOV_1448	BruAb1_1488	BAB1_1514	BM1_0596	BR1495
Bovi_25840_Ch1	Babo_bv1_9_941_Ch1	Babo_2308_Ch1	Bmel_16M_Ch1	BR1496
----------	BruAb1_1490	BAB1_1516	BM1_0594	BR1497
BOV_1449	BruAb1_1491	BAB1_1517	BM1_0593	BR1498
BOV_1450	BruAb1_1492	BAB1_1518	BM1_0592	BR1499
BOV_1451	BruAb1_1493	BAB1_1519	BM1_0591	BR1500
----------	BruAb1_1494	BAB1_1520	----------	BR1501
BOV_1452	BruAb1_1495	BAB1_1521	BM1_0590	BR1502
BOV_1453	BruAb1_1496	BAB1_1522	BM1_0589	BR1503
BOV_1454	BruAb1_1497	BAB1_1523	BM1_0588	BR1504
BOV_1455	BruAb1_1498	BAB1_1524	BM1_0587	BR1505
BOV_1456	----------	----------	BM1_0586	BR1506
BOV_1457	BruAb1_1499	BAB1_1525	BM1_0585	BR1507
BOV_1458	BruAb1_1500	BAB1_1526	BM1_0584	BR1508
BOV_1459	BruAb1_1501	BAB1_1527	BM1_0582	BR1509
BOV_1460	BruAb1_1502	BAB1_1528	BM1_0581	BR1510
BOV_1461	BruAb1_1503	BAB1_1529	BM1_0580	BR1511
BOV_1462	BruAb1_1504	BAB1_1530	BM1_0579	BR1512
BOV_1464	BruAb1_1506	BAB1_1532	BM1_0575	BR1514
BOV_1465	----------	----------	BM1_0574	BR1515
BOV_1466	BruAb1_1507	BAB1_1533	BM1_0573	BR1516
BOV_1467	BruAb1_1508	BAB1_1534	BM1_0572	BR1517
BOV_1468	BruAb1_1509	BAB1_1535	BM1_0570	BR1518
BOV_1469	BruAb1_1510	BAB1_1536	BM1_0569	BR1519
BOV_1470	BruAb1_1511	BAB1_1537	BM1_0568	BR1520
BOV_1472	BruAb1_1512	BAB1_1538	BM1_0567	BR1521
BOV_1473	BruAb1_1513	BAB1_1539	BM1_0566	BR1522
----------	----------	----------	BM1_0564	BR1523
BOV_1474	BruAb1_1514	BAB1_1541	BM1_0563	BR1524
BOV_1475	BruAb1_1515	BAB1_1542	BM1_0562	BR1525
BOV_1476	BruAb1_1516	BAB1_1543	BM1_0561	BR1526
Bovi_25840_Ch1	Babo_bv1_9_941_Ch1	Babo_2308_Ch1	Bmel_16M_Ch1	BR1527
BOV_1477	BruAb1_1517	BAB1_1544	BM1_0560	BR1528
BOV_1478	BruAb1_1518	BAB1_1545	BM1_0559	BR1529
BOV_1479	BruAb1_1519	BAB1_1546	BM1_0557	BR1530
BOV_1480	BruAb1_1520	BAB1_1547	BM1_0556	BR1531
BOV_1481	BruAb1_1521	BAB1_1548	BM1_0555	BR1532
BOV_1482	BruAb1_1522	BAB1_1549	BM1_0554	BR1533
BOV_1483	BruAb1_1523	BAB1_1550	BM1_0553	BR1534
BOV_1484	BruAb1_1524	BAB1_1551	BM1_0551	BR1535
BOV_1485	BruAb1_1525	BAB1_1552	BM1_0550	BR1536
BOV_1486	BruAb1_1526	BAB1_1553	BM1_0549	BR1537
BOV_1487	BruAb1_1527	BAB1_1554	BM1_0548	BR1538
----------	BruAb1_1528	BAB1_1555	BM1_0547	BR1539
BOV_1489	BruAb1_1529	BAB1_1556	BM1_0546	BR1540
BOV_1490	BruAb1_1530	BAB1_1557	BM1_0544	BR1541
BOV_1491	BruAb1_1531	BAB1_1558	BM1_0543	BR1542
BOV_1492	BruAb1_1532	BAB1_1559	BM1_0542	BR1543
BOV_1495	BruAb1_1535	BAB1_1562	BM1_0539	BR1546
----------	BruAb1_1537	BAB1_1564	----------	BR1548
BOV_1497	BruAb1_1538	BAB1_1565	BM1_0537	BR1549
BOV_1498	BruAb1_1539	BAB1_1566	BM1_0536	BR1550
BOV_1499	BruAb1_1540	BAB1_1567	BM1_0535	BR1551
BOV_1501	BruAb1_1542	BAB1_1570	BM1_0532	BR1553
BOV_1502	BruAb1_1543	BAB1_1571	BM1_0531	BR1554
BOV_1503	BruAb1_1544	BAB1_1572	BM1_0530	BR1555
BOV_1504	BruAb1_1545	BAB1_1573	BM1_0529	BR1556
BOV_1505	BruAb1_1546	BAB1_1574	BM1_0528	BR1557
BOV_1506	BruAb1_1547	BAB1_1575	BM1_0527	BR1558
BOV_1507	BruAb1_1548	BAB1_1576	BM1_0526	BR1559
BOV_1508	BruAb1_1549	BAB1_1577	BM1_0525	BR1560
BOV_1509	BruAb1_1550	BAB1_1578	BM1_0524	BR1561
BOV_1510	BruAb1_1551	BAB1_1579	BM1_0523	BR1562
BOV_1511	BruAb1_1552	BAB1_1580	BM1_0522	BR1563
BOV_1512	BruAb1_1553	BAB1_1581	BM1_0521	BR1564
----------	BruAb1_1554	BAB1_1582	----------	BR1565
BOV_1513	BruAb1_1555	BAB1_1583	BM1_0520	BR1566
----------	BruAb1_1556	BAB1_1584	----------	BR1567
BOV_1514	BruAb1_1557	----------	BM1_0519	BR1568
----------	----------	BAB1_1585	BM1_0518	BR1569
BOV_1516	BruAb1_1558	BAB1_1586	BM1_0517	BR1570
BOV_1518	BruAb1_1559	BAB1_1587	BM1_0515	BR1571
BOV_1519	----------	BAB1_1588	----------	BR1572
BOV_1521	BruAb1_1561	BAB1_1589	BM1_0512	BR1573
BOV_1520	BruAb1_1562	BAB1_1590	BM1_0511	BR1574
BOV_1522	BruAb1_1563	BAB1_1591	BM1_0510	BR1575
BOV_1523	BruAb1_1564	BAB1_1592	BM1_0509	BR1576
----------	BruAb1_1565	----------	----------	BR1577
Bovi_25840_Ch1	Babo_bv1_9_941_Ch1	Babo_2308_Ch1	Bmel_16M_Ch1	BR1578
BOV_1524	BruAb1_1566	BAB1_1593	BM1_0508	BR1579
BOV_1525	BruAb1_1567	BAB1_1594	BM1_0507	BR1580
BOV_1526	BruAb1_1568	BAB1_1595	BM1_0506	BR1581
----------	BruAb1_1569	BAB1_1596	BM1_0505	BR1582
BOV_1528	BruAb1_1570	BAB1_1597	BM1_0504	BR1583
BOV_1529	BruAb1_1571	BAB1_1598	BM1_0503	BR1584
BOV_1530	BruAb1_1572	BAB1_1599	BM1_0502	BR1585
----------	BruAb1_1574	BAB1_1603	BM1_0499	BR1587
----------	BruAb1_1575	BAB1_1604	BM1_0498	BR1588
BOV_1532	BruAb1_1576	BAB1_1605	BM1_0497	BR1589
BOV_1533	BruAb1_1577	BAB1_1606	BM1_0496	BR1590
BOV_1534	BruAb1_1578	BAB1_1607	BM1_0495	BR1591
BOV_1535	BruAb1_1579	BAB1_1608	BM1_0494	BR1592
BOV_1536	BruAb1_1580	BAB1_1609	BM1_0493	BR1593
BOV_1537	BruAb1_1581	BAB1_1610	BM1_0492	BR1594
BOV_1538	BruAb1_1582	BAB1_1611	BM1_0491	BR1595
BOV_1540	BruAb1_1583	BAB1_1612	BM1_0490	BR1596
----------	BruAb1_1584	----------	----------	BR1597
BOV_1541	BruAb1_1585	BAB1_1613	BM1_0489	BR1598
BOV_1542	BruAb1_1586	BAB1_1614	BM1_0488	BR1599
BOV_1543	BruAb1_1587	BAB1_1615	BM1_0487	BR1600
BOV_1544	BruAb1_1588	BAB1_1616	BM1_0486	BR1601
BOV_1545	BruAb1_1589	BAB1_1617	BM1_0485	BR1602
----------	BruAb1_1590	BAB1_1618	----------	BR1603
----------	BruAb1_1591	BAB1_1619	BM1_0483	BR1604
BOV_1547	BruAb1_1592	BAB1_1620	BM1_0482	BR1605
BOV_1549	BruAb1_1593	BAB1_1621	BM1_0480	BR1606
----------	BruAb1_1594	BAB1_1622	----------	BR1607
BOV_1552	BruAb1_1595	BAB1_1623	BM1_0477	BR1608
----------	BruAb1_1596	BAB1_1624	BM1_0476	BR1609
----------	----------	----------	BM1_0475	BR1610
----------	BruAb1_1598	BAB1_1627	BM1_0474	BR1611
BOV_1556	BruAb1_1599	BAB1_1628	BM1_0473	BR1612
BOV_1557	----------	----------	----------	BR1613
BOV_1558	BruAb1_1601	BAB1_1631	BM1_0470	BR1614
BOV_1559	BruAb1_1602	BAB1_1632	BM1_0469	BR1615
----------	BruAb1_1603	BAB1_1633	----------	BR1616
----------	----------	----------	Bmel_16M_Ch1	BR1617
BOV_1561	BruAb1_1604	BAB1_1634	BM1_0464	BR1618
BOV_1562	BruAb1_1605	BAB1_1635	BM1_0463	BR1619
BOV_1563	----------	----------	BM1_0462	BR1620
BOV_1564	BruAb1_1607	BAB1_1638	BM1_0461	BR1621
----------	----------	----------	BM1_0460	BR1622
BOV_1566	BruAb1_1609	BAB1_1640	BM1_0459	BR1623
----------	BruAb1_1610	----------	BM1_0458	BR1624
BOV_1567	BruAb1_1611	----------	BM1_0457	BR1625
BOV_1568	BruAb1_1612	BAB1_1641	BM1_0456	BR1626
BOV_1573	BruAb1_1617	BAB1_1647	----------	BR1629
BOV_1574	BruAb1_1618	BAB1_1648	BM1_0449	BR1630
BOV_1575	BruAb1_1619	BAB1_1649	BM1_0448	BR1631
BOV_1576	BruAb1_1620	BAB1_1650	BM1_0447	BR1632
----------	BruAb1_1621	BAB1_1651	----------	BR1633
BOV_1577	BruAb1_1622	BAB1_1652	BM1_0446	BR1634
BOV_1578	BruAb1_1623	----------	BM1_0445	BR1635
BOV_A1019	BruAb1_1625	----------	----------	BR1637
----------	BruAb1_1626	----------	BM2_0189	BR1638
BOV_1587	BruAb1_1627	BAB1_1654	BM1_0434	BR1639
BOV_1588	BruAb1_1628	BAB1_1655	BM1_0433	BR1640
BOV_1589	BruAb1_1629	BAB1_1656	BM1_0432	BR1641
BOV_1590	BruAb1_1630	BAB1_1657	BM1_0431	BR1642
BOV_1591	BruAb1_1631	BAB1_1658	BM1_0430	BR1643
BOV_1592	BruAb1_1632	BAB1_1659	----------	BR1644
----------	BruAb1_1633	BAB1_1660	----------	BR1645
BOV_1593	BruAb1_1634	BAB1_1661	BM1_0429	BR1646
BOV_1594	BruAb1_1635	BAB1_1662	BM1_0428	BR1647
BOV_1595	BruAb1_1636	BAB1_1663	BM1_0427	BR1648
BOV_1596	BruAb1_1637	BAB1_1664	BM1_0425	BR1649
BOV_1597	BruAb1_1638	BAB1_1665	BM1_0424	BR1650
BOV_1598	BruAb1_1639	BAB1_1666	BM1_0423	BR1651
BOV_1599	BruAb1_1640	BAB1_1667	BM1_0422	BR1652
Bovi_25840_Ch1	Babo_bv1_9_941_Ch1	Babo_2308_Ch1	Bmel_16M_Ch1	BR1653
BOV_1601	BruAb1_1641	BAB1_1668	BM1_0420	BR1654
BOV_1602	BruAb1_1642	BAB1_1669	BM1_0419	BR1655
BOV_1603	BruAb1_1643	BAB1_1670	BM1_0418	BR1656
BOV_1604	BruAb1_1644	BAB1_1671	BM1_0417	BR1657
BOV_1605	BruAb1_1645	BAB1_1672	BM1_0416	BR1658
BOV_1607	BruAb1_1646	BAB1_1673	BM1_0415	BR1659
BOV_1608	BruAb1_1647	BAB1_1674	BM1_0414	BR1660
BOV_1609	BruAb1_1648	BAB1_1675	BM1_0413	BR1661
BOV_1610	BruAb1_1649	BAB1_1676	----------	BR1662
----------	BruAb1_1650	BAB1_1677	----------	BR1663
BOV_1611	BruAb1_1651	BAB1_1678	BM1_0410	BR1664
----------	BruAb1_1652	----------	BM1_0409	BR1665
BOV_1612	BruAb1_1653	BAB1_1679	BM1_0408	BR1666
BOV_1613	BruAb1_1654	BAB1_1680	BM1_0407	BR1667
BOV_1614	BruAb1_1655	BAB1_1681	BM1_0406	BR1668
BOV_1615	BruAb1_1656	----------	BM1_0405	BR1669
BOV_1617	BruAb1_1658	BAB1_1685	BM1_0402	BR1671
Bovi_25840_Ch1/Ch2	Babo_bv1_9_941_Ch1/Ch2	Babo_2308_Ch1/Ch2	Bmel_16M_Ch1/Ch2	BR1672
Bovi_25840_Ch1/Ch2	Babo_bv1_9_941_Ch1/Ch2	Babo_2308_Ch1/Ch2	Bmel_16M_Ch1/Ch2	BR1673
----------	BruAb1_1659	BAB1_1686	----------	BR1674
BOV_1619	BruAb1_1660	BAB1_1687	BM1_0400	BR1675
BOV_1620	BruAb1_1661	BAB1_1688	BM1_0399	BR1676
BOV_1621	BruAb1_1662	BAB1_1689	BM1_0398	BR1677
BOV_1622	BruAb1_1663	BAB1_1690	BM1_0397	BR1678
BOV_1623	BruAb1_1664	BAB1_1691	BM1_0396	BR1679
BOV_1624	BruAb1_1665	BAB1_1692	BM1_0394	BR1680
BOV_1625	BruAb1_1666	BAB1_1693	BM1_0393	BR1681
BOV_1626	BruAb1_1667	BAB1_1694	BM1_0392	BR1682
BOV_1627	BruAb1_1668	BAB1_1695	BM1_0391	BR1683
BOV_1628	BruAb1_1669	BAB1_1696	BM1_0390	BR1684
BOV_1629	BruAb1_1670	BAB1_1697	BM1_0389	BR1685
Bovi_25840_Ch1	Babo_bv1_9_941_Ch1	----------	Bmel_16M_Ch1	BR1686
BOV_1631	BruAb1_1672	BAB1_1699	BM1_0387	BR1687
BOV_1632	BruAb1_1673	BAB1_1700	BM1_0386	BR1688
BOV_1633	BruAb1_1674	BAB1_1701	BM1_0385	BR1689
BOV_1634	BruAb1_1675	BAB1_1702	BM1_0384	BR1690
BOV_1635	BruAb1_1676	BAB1_1703	BM1_0383	BR1691
BOV_1636	BruAb1_1677	BAB1_1704	BM1_0382	BR1692
BOV_1637	BruAb1_1678	BAB1_1705	BM1_0381	BR1693
----------	BruAb1_1679	BAB1_1706	----------	BR1694
BOV_1638	BruAb1_1680	BAB1_1707	BM1_0380	BR1695
----------	BruAb1_1681	BAB1_1708	BM1_0379	BR1696
BOV_1639	BruAb1_1682	BAB1_1709	BM1_0378	BR1697
BOV_1640	BruAb1_1683	BAB1_1710	BM1_0377	BR1698
BOV_1641	BruAb1_1684	BAB1_1711	BM1_0376	BR1699
BOV_1642	BruAb1_1685	BAB1_1712	BM1_0375	BR1700
BOV_1644	BruAb1_1686	BAB1_1713	BM1_0373	BR1701
BOV_1645	BruAb1_1687	BAB1_1714	BM1_0372	BR1702
BOV_1646	BruAb1_1688	BAB1_1715	BM1_0371	BR1703
BOV_1647	BruAb1_1689	BAB1_1716	BM1_0370	BR1704
BOV_1648	BruAb1_1690	BAB1_1717	BM1_0369	BR1705
BOV_1649	BruAb1_1691	BAB1_1718	BM1_0368	BR1706
BOV_1650	BruAb1_1692	BAB1_1719	BM1_0367	BR1707
BOV_1651	BruAb1_1693	BAB1_1720	BM1_0366	BR1708
----------	BruAb1_1694	BAB1_1721	----------	BR1709
BOV_1652	BruAb1_1695	BAB1_1722	BM1_0365	BR1710
BOV_1653	BruAb1_1696	BAB1_1723	BM1_0364	BR1711
BOV_1654	BruAb1_1697	BAB1_1724	BM1_0363	BR1712
----------	BruAb1_1698	BAB1_1725	BM1_0362	BR1713
BOV_1656	BruAb1_1699	BAB1_1726	BM1_0361	BR1714
BOV_1657	BruAb1_1700	BAB1_1727	BM1_0360	BR1715
BOV_1659	BruAb1_1701	BAB1_1728	BM1_0359	BR1716
BOV_1660	BruAb1_1702	BAB1_1729	BM1_0358	BR1717
BOV_1662	BruAb1_1704	BAB1_1731	BM1_0356	BR1719
BOV_1663	BruAb1_1705	BAB1_1732	BM1_0355	BR1720
BOV_1664	BruAb1_1706	BAB1_1733	BM1_0354	BR1721
BOV_1665	BruAb1_1707	BAB1_1734	BM1_0353	BR1722
BOV_1666	BruAb1_1708	BAB1_1735	BM1_0352	BR1723
BOV_1667	BruAb1_1709	BAB1_1737	BM1_0350	BR1724
BOV_1668	BruAb1_1710	BAB1_1738	----------	BR1725
----------	BruAb1_1711	BAB1_1739	BM1_0348	BR1726
BOV_1669	BruAb1_1712	BAB1_1740	BM1_0347	BR1727
BOV_1670	BruAb1_1713	BAB1_1741	BM1_0346	BR1728
BOV_1671	BruAb1_1714	BAB1_1742	BM1_0345	BR1729
BOV_1672	BruAb1_1715	BAB1_1743	BM1_0344	BR1730
BOV_1673	BruAb1_1716	BAB1_1744	BM1_0343	BR1731
BOV_1674	BruAb1_1717	BAB1_1745	----------	BR1732
BOV_1675	BruAb1_1718	BAB1_1746	BM1_0342	BR1733
BOV_1676	BruAb1_1719	BAB1_1747	BM1_0341	BR1734
----------	BruAb1_1720	----------	BM1_0339	BR1735
BOV_1677	BruAb1_1721	BAB1_1748	BM1_0338	BR1736
BOV_1678	BruAb1_1722	BAB1_1749	BM1_0337	BR1737
BOV_1679	BruAb1_1723	BAB1_1750	BM1_0336	BR1738
BOV_1680	BruAb1_1724	BAB1_1751	BM1_0335	BR1739
BOV_1681	----------	----------	BM1_0334	BR1740
BOV_1682	BruAb1_1726	BAB1_1754	BM1_0333	BR1741
----------	BruAb1_1727	BAB1_1755	BM1_0332	BR1742
BOV_1683	BruAb1_1728	BAB1_1756	BM1_0331	BR1743
BOV_1684	BruAb1_1729	BAB1_1757	BM1_0330	BR1744
BOV_1685	BruAb1_1730	BAB1_1758	BM1_0329	BR1745
BOV_1686	BruAb1_1731	BAB1_1759	BM1_0328	BR1746
BOV_1687	BruAb1_1732	BAB1_1760	BM1_0327	BR1747
BOV_1688	BruAb1_1733	BAB1_1761	BM1_0326	BR1748
BOV_1689	BruAb1_1734	BAB1_1762	BM1_0325	BR1749
BOV_1690	BruAb1_1735	BAB1_1763	BM1_0324	BR1750
----------	BruAb1_1736	BAB1_1764	----------	BR1751
BOV_1691	BruAb1_1737	BAB1_1765	BM1_0323	BR1752
BOV_1692	BruAb1_1738	BAB1_1766	BM1_0322	BR1753
----------	BruAb1_1739	BAB1_1767	BM1_0321	BR1754
BOV_1693	BruAb1_1740	BAB1_0758	BM1_0320	BR1755
BOV_1694	BruAb1_1741	BAB1_1769	BM1_0319	BR1756
BOV_1695	BruAb1_1742	BAB1_1770	BM1_0318	BR1757
----------	BruAb1_1743	BAB1_1771	BM1_0317	BR1758
BOV_1698	BruAb1_1744	BAB1_1772	BM1_0316	BR1759
BOV_1697	BruAb1_1745	----------	----------	BR1760
BOV_1699	BruAb1_1746	BAB1_1773	BM1_0315	BR1761
BOV_1700	BruAb1_1747	BAB1_1774	BM1_0314	BR1762
BOV_1701	BruAb1_1748	BAB1_1775	BM1_0313	BR1763
Bovi_25840_Ch1	Babo_bv1_9_941_Ch1	Babo_2308_Ch1	Bmel_16M_Ch1	BR1764
----------	BruAb1_1749	BAB1_1776	BM1_0312	BR1765
BOV_1702	BruAb1_1750	BAB1_1777	BM1_0311	BR1766
BOV_1703	BruAb1_1751	BAB1_1778	BM1_0310	BR1767
----------	BruAb1_1752	BAB1_1779	----------	BR1768
BOV_1704	BruAb1_1753	BAB1_1780	BM1_0309	BR1769
BOV_1706	BruAb1_1755	BAB1_1782	----------	BR1771
BOV_1707	BruAb1_1756	BAB1_1783	BM1_0307	BR1772
BOV_1708	----------	----------	----------	BR1773
BOV_1709	BruAb1_1757	BAB1_1784	BM1_0306	BR1774
BOV_1710	BruAb1_1758	BAB1_1785	BM1_0305	BR1775
BOV_1711	BruAb1_1759	BAB1_1786	BM1_0304	BR1776
BOV_1712	BruAb1_1760	BAB1_1787	BM1_0303	BR1777
BOV_1713	BruAb1_1761	BAB1_1788	BM1_0302	BR1778
----------	BruAb1_1762	BAB1_1789	BM1_0301	BR1779
BOV_1716	BruAb1_1764	BAB1_1791	BM1_0299	BR1781
----------	BruAb1_1765	BAB1_1792	----------	BR1782
----------	----------	BAB1_1793	BM1_0296	BR1783
----------	BruAb1_1766	BAB1_1540	BM1_0295	BR1784
BOV_1720	BruAb1_1767	BAB1_1794	BM1_0294	BR1785
----------	----------	----------	BM1_0293	BR1786
BOV_1721	BruAb1_1768	BAB1_1795	BM1_0292	BR1787
BOV_1723	----------	----------	BM1_0290	BR1789
BOV_1724	BruAb1_1771	BAB1_1798	BM1_0289	BR1790
BOV_1725	BruAb1_1772	BAB1_1799	BM1_0288	BR1791
BOV_1726	BruAb1_1773	BAB1_1800	BM1_0287	BR1792
----------	----------	BAB1_1802	BM1_0285	BR1794
BOV_1728	BruAb1_1775	BAB1_1803	BM1_0284	BR1795
BOV_1729	BruAb1_1776	BAB1_1804	BM1_0283	BR1796
BOV_1730	BruAb1_1777	BAB1_1805	BM1_0282	BR1797
BOV_1731	BruAb1_1778	BAB1_1806	BM1_0281	BR1798
BOV_1732	BruAb1_1779	BAB1_1807	BM1_0280	BR1799
BOV_1733	BruAb1_1780	BAB1_1808	BM1_0279	BR1800
BOV_1734	BruAb1_1781	BAB1_1809	BM1_0278	BR1801
BOV_1735	BruAb1_1782	BAB1_1810	BM1_0277	BR1802
BOV_1736	BruAb1_1783	BAB1_1811	BM1_0276	BR1803
BOV_1737	BruAb1_1784	BAB1_1812	----------	BR1804
BOV_1738	BruAb1_1785	BAB1_1813	BM1_0273	BR1805
BOV_1739	BruAb1_1786	BAB1_1814	BM1_0272	BR1806
BOV_1740	BruAb1_1787	BAB1_1815	BM1_0271	BR1807
BOV_1741	BruAb1_1788	BAB1_1816	BM1_0270	BR1808
BOV_1742	BruAb1_1789	BAB1_1817	BM1_0269	BR1809
BOV_1743	BruAb1_1790	BAB1_1818	BM1_0268	BR1810
BOV_1744	BruAb1_1791	BAB1_1819	BM1_0266	BR1811
BOV_1745	BruAb1_1792	BAB1_1820	BM1_0265	BR1812
BOV_1746	BruAb1_1793	BAB1_1821	BM1_0264	BR1813
BOV_1747	BruAb1_1794	BAB1_1822	BM1_0263	BR1814
BOV_1748	BruAb1_1795	BAB1_1823	BM1_0262	BR1815
[truncated: 1,824 more rows]
